# Supplementary material for: 5-Chloro-3-ethyl­sulfinyl-2-(4-fluoro­phen­yl)-1-benzofuran
Source: Acta Crystallogr Sect E Struct Rep Online. 2010 Jan 20;66(Pt 2):o402. doi: 10.1107/S1600536810001728 (PMC2979967; doi:10.1107/S1600536810001728)
Supplement: Supplementary file 2 [file e-66-0o402-Isup2.hkl]

# 
# h,k,l, Fc-squared, Fo-squared, sigma(Fo-squared) and status flag 
# 
data_I
_shelx_title ' 09ZU IN P-1' 
_shelx_refln_list_code          4 
_shelx_F_calc_maximum      131.94 
_exptl_crystal_F_000       332.00 
_reflns_d_resolution_high  0.8107 
 
loop_ 
 _symmetry_equiv_pos_as_xyz 
 'x, y, z' 
 '-x, -y, -z' 
 
_cell_length_a     7.2843 
_cell_length_b     9.4590 
_cell_length_c    10.7717 
_cell_angle_alpha 101.630 
_cell_angle_beta   99.301 
_cell_angle_gamma 104.471 
 
_shelx_F_squared_multiplier     1.000 
 
loop_ 
 _refln_index_h 
 _refln_index_k 
 _refln_index_l 
 _refln_F_squared_calc 
 _refln_F_squared_meas 
 _refln_F_squared_sigma 
 _refln_observed_status 
   1   0   0     2024.40     1886.60     15.69 o 
   2   0   0    14883.79    13611.81    167.07 o 
   3   0   0      154.08      167.97      1.69 o 
   4   0   0     1382.95     1481.38     15.43 o 
   5   0   0      163.13      167.90      2.13 o 
   6   0   0       98.93      121.32      3.59 o 
   7   0   0       90.30       99.97      2.08 o 
   8   0   0       73.99       78.74      2.15 o 
  -8   1   0      172.73      167.18      3.77 o 
  -7   1   0        7.87        8.06      0.55 o 
  -6   1   0       86.22       93.34      3.02 o 
  -5   1   0      170.90      161.34      2.21 o 
  -4   1   0      507.21      612.58      7.29 o 
  -3   1   0      375.45      383.87      4.19 o 
  -2   1   0     5799.38     5576.22     61.11 o 
  -1   1   0      120.47      125.55      1.21 o 
   0   1   0     1043.52      950.42     23.88 o 
   1   1   0      102.93       97.47      0.91 o 
   2   1   0      633.79      658.20      5.30 o 
   3   1   0        0.08        1.03      0.12 o 
   4   1   0       70.55       70.19      0.90 o 
   5   1   0      145.31      140.69      2.13 o 
   6   1   0      135.77      127.22      2.25 o 
   7   1   0       58.07       55.05      1.55 o 
   8   1   0      103.58      109.54      2.72 o 
  -8   2   0       99.54      101.49      2.75 o 
  -7   2   0      209.14      205.29      3.49 o 
  -6   2   0      324.21      314.18      4.10 o 
  -5   2   0      167.15      169.46      2.20 o 
  -4   2   0      209.36      226.39      2.71 o 
  -3   2   0      301.38      343.04      4.19 o 
  -2   2   0      246.68      250.84      2.78 o 
  -1   2   0      197.30      200.68      2.21 o 
   0   2   0     5156.27     4590.50     48.33 o 
   1   2   0     2989.55     2754.63     53.16 o 
   2   2   0        0.11        0.40      0.12 o 
   3   2   0        7.77        6.90      0.19 o 
   4   2   0       85.46       79.49      1.03 o 
   5   2   0      313.66      277.53      3.79 o 
   6   2   0        0.03        0.38      0.30 o 
   7   2   0       45.34       50.44      1.53 o 
  -8   3   0        1.48        2.12      0.81 o 
  -7   3   0        6.06        7.27      1.11 o 
  -6   3   0       36.86       42.03      2.42 o 
  -5   3   0       10.79       15.40      0.50 o 
  -4   3   0      231.00      233.42      2.80 o 
  -3   3   0      568.75      598.58      6.43 o 
  -2   3   0       16.72       14.93      0.49 o 
  -1   3   0      346.32      358.47      3.87 o 
   0   3   0     4352.29     4155.45     87.75 o 
   1   3   0     2755.81     2723.26     35.86 o 
   2   3   0      183.68      168.54      1.88 o 
   3   3   0       47.35       58.18      0.88 o 
   4   3   0      237.38      248.42      2.53 o 
   5   3   0        0.01        0.24      0.24 o 
   6   3   0       10.36        9.64      0.59 o 
   7   3   0       84.26       84.79      2.22 o 
  -8   4   0       60.94       60.89      2.08 o 
  -7   4   0      170.52      175.07      3.10 o 
  -6   4   0      283.04      286.58      4.41 o 
  -5   4   0      399.67      415.33      5.17 o 
  -4   4   0       69.86       66.93      1.14 o 
  -3   4   0       58.78       69.33      1.04 o 
  -2   4   0      153.56      143.36      1.78 o 
  -1   4   0      207.25      237.58      2.71 o 
   0   4   0       55.07       86.14      1.16 o 
   1   4   0     1001.82     1007.29     10.54 o 
   2   4   0      404.18      440.00      4.90 o 
   3   4   0      126.12      125.60      1.98 o 
   4   4   0       15.87       19.39      0.61 o 
   5   4   0      609.70      625.43      7.00 o 
   6   4   0      234.48      244.98      3.85 o 
   7   4   0       81.80       89.91      2.93 o 
  -8   5   0       32.24       28.33      1.66 o 
  -7   5   0        0.81        0.49      0.46 o 
  -6   5   0      159.20      156.08      2.76 o 
  -5   5   0      579.76      558.92      9.04 o 
  -4   5   0      266.91      297.91      4.22 o 
  -3   5   0     1302.83     1359.46     14.23 o 
  -2   5   0       82.52      116.16      2.32 o 
  -1   5   0      355.43      416.76      4.63 o 
   0   5   0     1447.91     1600.11     18.35 o 
   1   5   0     1906.95     1897.80     21.74 o 
   2   5   0      195.77      151.99      2.65 o 
   3   5   0      135.93      126.49      2.01 o 
   4   5   0       47.96       49.90      1.76 o 
   5   5   0       92.55      105.30      1.92 o 
   6   5   0       43.78       43.65      3.07 o 
  -8   6   0        1.11        0.38      0.92 o 
  -7   6   0       60.58       63.50      1.66 o 
  -6   6   0      246.05      260.64      4.19 o 
  -5   6   0      169.04      175.03      3.31 o 
  -4   6   0      176.62      192.18      2.81 o 
  -3   6   0       31.70       38.24      0.77 o 
  -2   6   0     1000.65     1072.23     11.35 o 
  -1   6   0      449.06      451.77      5.64 o 
   0   6   0       64.63       62.40      2.07 o 
   1   6   0        3.61        8.43      0.47 o 
   2   6   0       76.75       77.66      1.65 o 
   3   6   0       20.67       23.28      0.90 o 
   4   6   0       37.50       39.94      1.06 o 
   5   6   0       27.63       28.13      2.61 o 
  -8   7   0       60.67       56.76      2.38 o 
  -7   7   0        3.81        4.92      0.65 o 
  -6   7   0        0.11        0.20      0.32 o 
  -5   7   0      571.48      554.03      8.75 o 
  -4   7   0      323.77      328.21      4.91 o 
  -3   7   0      101.41      100.37      1.52 o 
  -2   7   0      212.32      234.14      3.14 o 
  -1   7   0       20.74       19.64      0.68 o 
   0   7   0        0.74        3.60      0.65 o 
   1   7   0      194.83      184.18      3.07 o 
   2   7   0      153.34      152.49      2.84 o 
   3   7   0       37.02       42.32      1.88 o 
   4   7   0       13.64       14.76      2.15 o 
   5   7   0       35.95       35.66      2.92 o 
  -7   8   0        6.93        4.82      0.65 o 
  -6   8   0        4.81        6.97      0.68 o 
  -5   8   0        0.62        0.49      0.35 o 
  -4   8   0        3.36        3.64      0.45 o 
  -3   8   0       59.52       58.15      1.42 o 
  -2   8   0      185.27      178.83      2.84 o 
  -1   8   0      113.12       94.33      1.66 o 
   0   8   0       80.58       81.40      1.75 o 
   1   8   0       79.51       78.31      2.15 o 
   2   8   0       21.78       24.18      1.14 o 
   3   8   0      160.45      162.01      6.15 o 
   4   8   0        8.84       11.68      2.15 o 
  -7   9   0       59.19       66.05      2.07 o 
  -6   9   0       86.39       89.18      2.33 o 
  -5   9   0      119.13      115.25      3.05 o 
  -4   9   0       36.07       33.06      1.63 o 
  -3   9   0        0.17        0.46      0.43 o 
  -2   9   0       18.88       16.00      0.85 o 
  -1   9   0        0.26        0.12      0.38 o 
   0   9   0       24.52       39.19      1.78 o 
   1   9   0       13.35       14.39      0.91 o 
   2   9   0      123.95      150.94      5.84 o 
   3   9   0       31.10       40.27      3.07 o 
  -6  10   0      120.71      121.56      3.64 o 
  -5  10   0       16.19       17.10      1.84 o 
  -4  10   0      268.59      256.19      6.07 o 
  -3  10   0        1.86        3.13      0.65 o 
  -2  10   0      149.45      129.36      3.59 o 
  -1  10   0      175.07      181.25      3.67 o 
   0  10   0       31.37       50.04      2.59 o 
   1  10   0       17.24       15.55      1.29 o 
  -4  11   0       66.62       64.45      2.50 o 
  -3  11   0       44.78       38.89      1.85 o 
  -2  11   0        6.96        6.56      0.87 o 
  -1  11   0        9.82        9.80      1.69 o 
   0 -11   1        6.39        8.73      1.07 o 
   1 -11   1      125.54      144.80      5.84 o 
   2 -11   1      164.62      184.36      4.84 o 
   3 -11   1       15.18       18.13      1.38 o 
   4 -11   1        0.86        0.81      0.59 o 
  -2 -10   1       62.55       78.55      4.30 o 
  -1 -10   1      209.86      228.93      5.49 o 
   0 -10   1        5.59        8.05      0.96 o 
   1 -10   1       23.34       23.15      1.12 o 
   2 -10   1        0.59        0.15      0.43 o 
   3 -10   1       23.18       25.49      1.46 o 
   4 -10   1       15.72       12.74      1.09 o 
   5 -10   1       36.53       38.99      1.85 o 
   6 -10   1       42.33       46.12      2.07 o 
  -3  -9   1       16.47       16.75      2.31 o 
  -2  -9   1       36.76       39.96      2.77 o 
  -1  -9   1      135.66      126.66      3.48 o 
   0  -9   1        2.29        2.02      0.75 o 
   1  -9   1       40.14       41.44      1.19 o 
   2  -9   1      136.28      137.41      3.02 o 
   3  -9   1       41.63       35.46      1.31 o 
   4  -9   1       26.51       26.70      1.73 o 
   5  -9   1        0.09        0.64      0.36 o 
   6  -9   1       61.57       61.10      1.70 o 
   7  -9   1       76.21       82.79      2.30 o 
  -4  -8   1        1.83        1.23      1.38 o 
  -3  -8   1       16.92       20.29      2.15 o 
  -2  -8   1      266.21      278.47      9.91 o 
  -1  -8   1      326.29      322.76      5.47 o 
   0  -8   1        0.74        1.73      0.60 o 
   1  -8   1       63.58       61.30      1.61 o 
   2  -8   1      200.53      187.78      2.91 o 
   3  -8   1      119.98      116.87      2.23 o 
   4  -8   1       41.84       43.95      1.25 o 
   5  -8   1      130.23      121.46      2.46 o 
   6  -8   1      232.17      231.79      4.38 o 
   7  -8   1       12.78       15.18      0.86 o 
  -5  -7   1      143.52      145.56      5.99 o 
  -4  -7   1      203.74      213.35      7.38 o 
  -3  -7   1       88.61       93.30      4.15 o 
  -2  -7   1      107.80       99.18      2.27 o 
  -1  -7   1      224.62      233.57      3.36 o 
   0  -7   1      202.83      178.19      2.65 o 
   1  -7   1        2.92        5.98      0.52 o 
   2  -7   1       92.74       84.21      1.62 o 
   3  -7   1      387.95      390.03      5.61 o 
   4  -7   1      241.05      245.37      3.88 o 
   5  -7   1       87.59       89.95      1.92 o 
   6  -7   1       20.81       19.73      0.91 o 
   7  -7   1      452.64      463.81      6.93 o 
   8  -7   1      120.89      129.67      8.45 o 
  -6  -6   1        7.95        9.07      1.84 o 
  -5  -6   1      181.13      163.86      6.30 o 
  -4  -6   1       32.95       39.99      2.08 o 
  -3  -6   1      477.59      496.45      7.02 o 
  -2  -6   1      154.43      155.35      2.40 o 
  -1  -6   1     1796.15     1709.68     19.74 o 
   0  -6   1       50.86       40.87      0.97 o 
   1  -6   1       12.15       11.72      0.74 o 
   2  -6   1      809.99      861.77      9.21 o 
   3  -6   1      175.82      187.48      2.37 o 
   4  -6   1       20.97       19.73      0.75 o 
   5  -6   1        9.33        8.58      0.86 o 
   6  -6   1       30.98       26.17      1.02 o 
   7  -6   1       17.71       17.71      0.89 o 
   8  -6   1        0.32        0.84      0.62 o 
  -6  -5   1        2.13        1.84      1.23 o 
  -5  -5   1        2.97        4.88      0.77 o 
  -4  -5   1      573.15      577.89      7.02 o 
  -3  -5   1      189.00      176.45      2.37 o 
  -2  -5   1      291.84      300.30      3.97 o 
  -1  -5   1       62.31       60.96      1.62 o 
   0  -5   1     1153.88     1191.21     12.39 o 
   1  -5   1     1369.35     1378.66     17.48 o 
   2  -5   1       55.54       63.71      1.57 o 
   3  -5   1      662.90      681.79      7.34 o 
   4  -5   1      167.75      176.15      2.57 o 
   5  -5   1       50.50       58.34      1.40 o 
   6  -5   1        3.04        4.02      0.67 o 
   7  -5   1      249.28      249.85      4.92 o 
   8  -5   1      183.52      190.08      4.24 o 
  -7  -4   1      242.20      260.72      6.08 o 
  -6  -4   1      443.40      445.68      9.02 o 
  -5  -4   1       17.45       18.16      0.81 o 
  -4  -4   1        0.57        1.29      0.32 o 
  -3  -4   1      424.85      405.65      4.23 o 
  -2  -4   1       20.67       26.54      0.60 o 
  -1  -4   1      790.74      732.94      8.42 o 
   0  -4   1      614.98      648.84      7.62 o 
   1  -4   1       13.46        7.33      0.38 o 
   2  -4   1      196.29      217.06      2.52 o 
   3  -4   1      438.18      450.88      4.94 o 
   4  -4   1      200.47      217.56      2.85 o 
   5  -4   1        0.07       -0.01      0.27 o 
   6  -4   1       22.13       18.99      0.81 o 
   7  -4   1      187.06      182.20      3.88 o 
   8  -4   1       55.50       51.13      1.94 o 
  -7  -3   1       13.54       18.13      1.29 o 
  -6  -3   1        6.02        6.78      0.51 o 
  -5  -3   1        2.17        3.64      0.37 o 
  -4  -3   1       20.38       19.47      0.44 o 
  -3  -3   1      226.56      209.94      2.18 o 
  -2  -3   1       11.34       13.48      0.50 o 
  -1  -3   1      333.78      348.05      3.80 o 
   0  -3   1     2048.06     2044.61     23.14 o 
   1  -3   1     1604.97     1570.13     16.35 o 
   2  -3   1      525.70      534.00      6.31 o 
   3  -3   1       84.76       67.47      1.19 o 
   4  -3   1      301.87      359.52      4.08 o 
   5  -3   1       71.66       76.41      1.30 o 
   6  -3   1      477.81      472.57      7.74 o 
   7  -3   1       65.85       64.07      2.00 o 
   8  -3   1        0.13        1.49      0.75 o 
  -8  -2   1       73.45       77.59      5.76 o 
  -7  -2   1       73.90       74.29      2.51 o 
  -6  -2   1       66.08       62.44      1.35 o 
  -5  -2   1       38.93       37.62      0.81 o 
  -4  -2   1      231.52      237.07      2.44 o 
  -3  -2   1      522.72      493.17      4.33 o 
  -2  -2   1       11.87       10.12      0.23 o 
  -1  -2   1       75.80       87.00      0.99 o 
   0  -2   1     4336.61     3907.42     46.05 o 
   1  -2   1      982.18     1009.21     12.71 o 
   2  -2   1    17407.23    14963.30    190.40 o 
   3  -2   1      394.64      404.30      5.01 o 
   4  -2   1     9096.00     8533.78    140.59 o 
   5  -2   1      238.02      227.20      3.04 o 
   6  -2   1     1102.39     1097.89     20.23 o 
   7  -2   1        0.18        0.32      0.50 o 
   8  -2   1      491.85      474.28      8.32 o 
  -8  -1   1        0.25        0.42      0.51 o 
  -7  -1   1      263.38      267.80      4.11 o 
  -6  -1   1      966.92      971.10     11.35 o 
  -5  -1   1        3.32        3.55      0.26 o 
  -4  -1   1      206.56      198.32      2.24 o 
  -3  -1   1       19.93       14.07      0.31 o 
  -2  -1   1      577.63      681.55      5.48 o 
  -1  -1   1       14.69       15.05      0.21 o 
   0  -1   1     1217.53     1115.10     19.98 o 
   1  -1   1     2775.24     2577.39     75.30 o 
   2  -1   1    15662.12    13774.85    202.32 o 
   3  -1   1      269.30      282.87      3.55 o 
   4  -1   1     1286.50     1367.03     17.20 o 
   5  -1   1        0.09        0.35      0.21 o 
   6  -1   1       83.80       80.18      1.71 o 
   7  -1   1       53.35       45.64      1.14 o 
   8  -1   1        0.36        1.37      0.63 o 
  -8   0   1        3.04        2.99      0.62 o 
  -7   0   1      165.49      161.12      2.58 o 
  -6   0   1       41.16       35.68      0.96 o 
  -5   0   1       77.86       82.28      1.21 o 
  -4   0   1        0.57        0.96      0.16 o 
  -3   0   1      824.33      811.71      7.85 o 
  -2   0   1      326.59      352.06      3.06 o 
  -1   0   1      569.01      607.54      4.83 o 
   0   0   1      413.00      424.38      4.42 o 
   1   0   1       18.98       24.51      0.32 o 
   2   0   1     4500.92     4055.83     44.68 o 
   3   0   1      151.24      137.49      1.40 o 
   4   0   1      572.70      607.99      6.06 o 
   5   0   1       97.52       91.50      1.79 o 
   6   0   1        6.31        5.98      0.47 o 
   7   0   1       11.06       10.62      0.75 o 
   8   0   1      117.85      121.40      2.61 o 
  -8   1   1        0.44        0.48      0.50 o 
  -7   1   1       23.76       25.05      0.88 o 
  -6   1   1      799.70      781.80      8.40 o 
  -5   1   1      534.42      527.76      5.88 o 
  -4   1   1        1.68        0.71      0.16 o 
  -3   1   1       74.52       85.59      1.15 o 
  -2   1   1      396.89      429.27      4.57 o 
  -1   1   1       20.12       19.12      0.33 o 
   0   1   1        8.29        9.99      0.13 o 
   1   1   1     1623.57     1590.89     24.06 o 
   2   1   1        0.28        1.08      0.31 o 
   3   1   1        1.34        2.55      0.23 o 
   4   1   1      106.64      108.02      1.41 o 
   5   1   1      303.91      290.17      3.80 o 
   6   1   1       96.80       89.91      1.66 o 
   7   1   1        0.13        0.56      0.45 o 
   8   1   1        0.56        0.98      0.53 o 
  -8   2   1       65.57       66.85      2.44 o 
  -7   2   1        1.03        0.76      0.32 o 
  -6   2   1       81.72       77.32      1.44 o 
  -5   2   1      186.45      173.49      2.52 o 
  -4   2   1       33.38       28.29      0.83 o 
  -3   2   1       92.15       91.73      1.24 o 
  -2   2   1     1887.00     1952.37     24.51 o 
  -1   2   1      505.35      539.54      5.23 o 
   0   2   1       84.74       82.65      1.05 o 
   1   2   1      146.37      128.55      1.22 o 
   2   2   1     1877.84     1796.55     15.97 o 
   3   2   1     1078.87     1057.73      8.52 o 
   4   2   1       10.58        7.85      0.40 o 
   5   2   1      116.30      126.76      1.85 o 
   6   2   1      134.71      138.84      2.27 o 
   7   2   1       26.44       25.68      1.13 o 
  -8   3   1        1.31        1.52      0.74 o 
  -7   3   1       21.90       23.16      0.94 o 
  -6   3   1      148.92      155.05      2.38 o 
  -5   3   1      636.93      653.04      7.18 o 
  -4   3   1       25.41       30.47      0.77 o 
  -3   3   1       83.20       83.69      1.41 o 
  -2   3   1      307.40      314.37      3.85 o 
  -1   3   1     1419.87     1475.28     17.27 o 
   0   3   1       32.32       49.53      0.95 o 
   1   3   1     1200.33     1249.24     11.86 o 
   2   3   1      869.22      932.84      9.02 o 
   3   3   1      399.11      398.60      4.08 o 
   4   3   1      249.74      284.34      3.38 o 
   5   3   1      141.07      140.98      2.09 o 
   6   3   1       92.90       96.62      1.84 o 
   7   3   1       96.14      107.07      2.37 o 
  -8   4   1       70.83       70.41      2.55 o 
  -7   4   1       17.86       18.34      0.85 o 
  -6   4   1      173.94      162.28      2.46 o 
  -5   4   1      396.24      377.01      4.42 o 
  -4   4   1      188.52      189.15      2.40 o 
  -3   4   1      109.37      115.61      1.56 o 
  -2   4   1     1624.90     1744.62     18.05 o 
  -1   4   1     1121.91     1160.42     12.11 o 
   0   4   1      592.10      704.93      7.46 o 
   1   4   1        0.62        7.30      0.31 o 
   2   4   1     1252.30     1278.03     13.40 o 
   3   4   1      882.90      879.92      9.29 o 
   4   4   1       35.38       30.67      0.76 o 
   5   4   1        2.88        4.21      0.41 o 
   6   4   1       15.57       17.68      0.79 o 
  -8   5   1       36.04       36.12      1.84 o 
  -7   5   1        7.80        9.88      0.70 o 
  -6   5   1       15.13       16.95      0.78 o 
  -5   5   1      114.54      117.85      1.81 o 
  -4   5   1       99.23      114.09      1.79 o 
  -3   5   1      174.93      158.65      2.06 o 
  -2   5   1       26.20       42.42      0.89 o 
  -1   5   1      853.26      768.65      8.20 o 
   0   5   1     1513.10     1571.56     18.10 o 
   1   5   1       53.59       43.98      1.32 o 
   2   5   1        0.21        0.80      0.23 o 
   3   5   1       96.38       83.34      1.74 o 
   4   5   1        1.76        0.99      0.33 o 
   5   5   1        0.13        0.56      0.38 o 
   6   5   1       17.67       21.67      2.46 o 
  -8   6   1       74.98       81.08      2.20 o 
  -7   6   1       25.17       25.37      1.15 o 
  -6   6   1       16.54       17.93      0.91 o 
  -5   6   1      244.77      240.55      5.16 o 
  -4   6   1      199.30      196.21      2.57 o 
  -3   6   1      106.38      115.35      1.87 o 
  -2   6   1        3.51        3.07      0.24 o 
  -1   6   1       22.60       26.67      0.64 o 
   0   6   1        8.54        6.95      0.60 o 
   1   6   1       83.01       91.72      1.89 o 
   2   6   1       72.22       71.59      1.59 o 
   3   6   1       14.87       17.24      0.82 o 
   4   6   1       33.46       33.86      1.01 o 
   5   6   1        4.76        1.84      1.54 o 
  -8   7   1       36.82       44.40      1.62 o 
  -7   7   1       17.07       18.79      1.77 o 
  -6   7   1       10.15        9.09      0.68 o 
  -5   7   1       45.88       46.86      1.64 o 
  -4   7   1       10.82       10.01      0.58 o 
  -3   7   1       30.38       30.10      0.94 o 
  -2   7   1       67.10       73.81      1.25 o 
  -1   7   1      416.11      410.80      4.75 o 
   0   7   1      170.96      164.39      2.76 o 
   1   7   1      154.74      142.50      2.57 o 
   2   7   1       44.44       37.83      1.73 o 
   3   7   1       46.41       43.17      1.81 o 
   4   7   1       72.97       89.15      4.30 o 
  -7   8   1        0.74        0.35      0.47 o 
  -6   8   1        5.40        6.02      0.68 o 
  -5   8   1      158.55      161.34      4.33 o 
  -4   8   1      658.89      642.61     11.15 o 
  -3   8   1        6.47        4.84      0.53 o 
  -2   8   1      162.38      164.70      2.82 o 
  -1   8   1       24.37       20.60      0.85 o 
   0   8   1      517.22      470.52      6.73 o 
   1   8   1       76.04       79.42      2.76 o 
   2   8   1       50.47       39.53      1.85 o 
   3   8   1        3.83        6.30      1.54 o 
  -7   9   1      106.52      110.22      3.42 o 
  -6   9   1       85.76       81.68      2.77 o 
  -5   9   1       50.99       50.19      2.07 o 
  -4   9   1        4.87        5.15      0.76 o 
  -3   9   1        3.51        3.88      0.77 o 
  -2   9   1      111.22       99.07      2.48 o 
  -1   9   1        4.75        7.12      0.65 o 
   0   9   1       94.08       85.81      2.18 o 
   1   9   1      145.51      146.12      3.18 o 
   2   9   1       28.75       29.82      2.61 o 
  -6  10   1        1.63        1.43      1.38 o 
  -5  10   1       35.68       32.91      1.74 o 
  -4  10   1       63.65       67.35      2.92 o 
  -3  10   1        0.11        0.20      0.48 o 
  -2  10   1       12.09       11.72      0.83 o 
  -1  10   1       40.38       36.19      3.31 o 
   0  10   1      133.06      122.89      2.90 o 
   1  10   1      150.79      151.10      5.99 o 
  -4  11   1       75.21       77.44      2.82 o 
  -3  11   1       53.06       53.86      5.99 o 
  -2  11   1       16.95       15.23      2.84 o 
  -1  11   1        0.00        0.38      0.50 o 
   0 -11   2       88.02       93.46      4.46 o 
   1 -11   2      166.10      166.47      6.46 o 
   2 -11   2        0.29        0.92      0.77 o 
   3 -11   2        0.04        0.92      0.61 o 
   4 -11   2        2.00        2.32      0.85 o 
   5 -11   2        2.86        2.00      0.76 o 
  -2 -10   2        6.75        4.15      1.54 o 
  -1 -10   2        5.35        5.31      1.31 o 
   0 -10   2        1.32        3.69      0.77 o 
   1 -10   2        2.37        3.07      0.92 o 
   2 -10   2      119.69      118.11      2.87 o 
   3 -10   2       83.74       82.08      1.95 o 
   4 -10   2        0.05        0.00      0.40 o 
   5 -10   2        1.92        2.15      0.49 o 
   6 -10   2       58.29       57.65      1.86 o 
  -3  -9   2        0.68        2.31      1.38 o 
  -2  -9   2        0.86        0.48      0.77 o 
  -1  -9   2      388.52      402.77     11.14 o 
   0  -9   2      427.07      439.47      7.57 o 
   1  -9   2        0.19        0.67      0.47 o 
   2  -9   2       28.56       29.80      1.04 o 
   3  -9   2      269.02      261.50      4.24 o 
   4  -9   2      298.13      302.71      4.81 o 
   5  -9   2        1.04        0.63      0.55 o 
   6  -9   2        1.19        1.79      0.50 o 
   7  -9   2       62.26       65.86      1.85 o 
  -4  -8   2      114.95      112.82      4.92 o 
  -3  -8   2      215.85      202.59      7.07 o 
  -2  -8   2       23.55       24.82      1.44 o 
  -1  -8   2      261.41      250.62      4.71 o 
   0  -8   2       24.57       23.36      1.00 o 
   1  -8   2     1329.70     1303.00     20.23 o 
   2  -8   2       11.49       12.65      0.91 o 
   3  -8   2      240.82      237.40      3.80 o 
   4  -8   2        6.85        5.91      0.62 o 
   5  -8   2       10.42        9.92      1.00 o 
   6  -8   2       36.58       39.21      1.42 o 
   7  -8   2       54.85       55.02      1.63 o 
  -5  -7   2       37.53       39.20      2.77 o 
  -4  -7   2        2.34        1.84      1.23 o 
  -3  -7   2       19.71       14.46      1.07 o 
  -2  -7   2      263.78      265.72      4.86 o 
  -1  -7   2        0.06        2.51      0.36 o 
   0  -7   2     1237.22     1245.04     16.08 o 
   1  -7   2      282.93      272.36      4.03 o 
   2  -7   2      132.23      130.93      1.97 o 
   3  -7   2        7.38        7.48      0.53 o 
   4  -7   2      603.03      581.75      8.08 o 
   5  -7   2      183.16      193.56      3.49 o 
   6  -7   2        0.01        0.59      0.37 o 
   7  -7   2       21.67       21.21      1.00 o 
   8  -7   2        8.28        8.18      0.90 o 
  -6  -6   2        0.75        1.38      1.23 o 
  -5  -6   2       31.37       34.89      2.61 o 
  -4  -6   2        5.90        5.38      1.23 o 
  -3  -6   2      382.80      387.79      6.63 o 
  -2  -6   2      351.85      351.19      4.62 o 
  -1  -6   2        5.99        6.47      0.42 o 
   0  -6   2        0.23        1.09      0.45 o 
   1  -6   2     1457.57     1393.31     17.97 o 
   2  -6   2      731.64      721.73      7.79 o 
   3  -6   2        0.52        2.50      0.34 o 
   4  -6   2        2.73        5.40      0.47 o 
   5  -6   2       44.32       38.00      1.14 o 
   6  -6   2       16.19       14.53      0.93 o 
   7  -6   2       13.92       14.94      1.03 o 
   8  -6   2       55.95       61.50      2.17 o 
  -6  -5   2        8.99        8.92      1.54 o 
  -5  -5   2      248.39      241.48      7.84 o 
  -4  -5   2      373.37      388.39      6.26 o 
  -3  -5   2        3.41        5.77      0.34 o 
  -2  -5   2       12.31       12.23      0.51 o 
  -1  -5   2      286.42      280.10      3.86 o 
   0  -5   2      208.75      212.54      2.79 o 
   1  -5   2      151.92      149.64      2.07 o 
   2  -5   2       65.99       62.50      0.96 o 
   3  -5   2       51.19       42.84      1.07 o 
   4  -5   2      200.21      196.05      3.12 o 
   5  -5   2      541.05      519.94      7.26 o 
   6  -5   2        1.55        1.45      0.40 o 
   7  -5   2        4.98        3.84      0.68 o 
   8  -5   2      156.62      150.86      3.62 o 
  -7  -4   2       31.25       34.58      2.61 o 
  -6  -4   2      508.08      534.15     15.06 o 
  -5  -4   2      174.29      179.39      4.11 o 
  -4  -4   2       25.54       28.01      0.63 o 
  -3  -4   2      197.16      188.72      2.16 o 
  -2  -4   2       61.06       71.73      1.10 o 
  -1  -4   2       15.69       22.46      0.51 o 
   0  -4   2     1573.93     1748.36     22.01 o 
   1  -4   2     1123.50     1127.92     14.26 o 
   2  -4   2      919.33      906.73     11.68 o 
   3  -4   2       53.71       57.99      1.38 o 
   4  -4   2      191.52      194.93      4.14 o 
   5  -4   2       66.96       77.28      1.62 o 
   6  -4   2      861.60      853.03     11.44 o 
   7  -4   2        0.77        0.52      0.47 o 
   8  -4   2      865.44      777.60     12.78 o 
  -7  -3   2        2.33        3.51      0.85 o 
  -6  -3   2      146.35      138.37      3.59 o 
  -5  -3   2       22.55       19.81      0.56 o 
  -4  -3   2       70.53       83.14      1.10 o 
  -3  -3   2      480.49      484.66      4.98 o 
  -2  -3   2     1503.90     1647.01     15.61 o 
  -1  -3   2      112.64      123.16      1.50 o 
   0  -3   2      554.67      583.50      7.46 o 
   1  -3   2       17.04       13.60      0.36 o 
   2  -3   2      223.33      213.79      3.05 o 
   3  -3   2      813.40      879.24     12.44 o 
   4  -3   2     1642.66     1738.09     19.54 o 
   5  -3   2      641.33      629.20      7.65 o 
   6  -3   2     1909.91     1807.42     30.45 o 
   7  -3   2        4.37        5.42      0.77 o 
   8  -3   2       82.13       61.76      2.14 o 
  -8  -2   2       35.80       35.98      1.74 o 
  -7  -2   2        5.48        3.54      0.70 o 
  -6  -2   2      180.26      182.97      3.26 o 
  -5  -2   2     1194.91     1229.58     11.98 o 
  -4  -2   2      646.81      679.05      6.31 o 
  -3  -2   2      787.86      838.79      7.14 o 
  -2  -2   2      609.54      684.10      7.20 o 
  -1  -2   2     1354.43     1313.05     16.45 o 
   0  -2   2      685.58      718.66      9.09 o 
   1  -2   2      763.11      743.10      7.76 o 
   2  -2   2       61.96       47.65      0.77 o 
   3  -2   2      374.99      408.62     10.84 o 
   4  -2   2       53.18       62.52      1.49 o 
   5  -2   2      126.40      123.43      1.87 o 
   6  -2   2       83.37       81.92      2.09 o 
   7  -2   2        2.42        3.76      0.68 o 
   8  -2   2        2.25        1.48      0.69 o 
  -8  -1   2        7.90        9.88      1.38 o 
  -7  -1   2        5.10        5.37      0.67 o 
  -6  -1   2        0.01        0.76      0.43 o 
  -5  -1   2        2.19        2.84      0.26 o 
  -4  -1   2      370.06      377.71      4.58 o 
  -3  -1   2        0.83        2.24      0.15 o 
  -2  -1   2     1315.64     1321.09     11.00 o 
  -1  -1   2      888.19      968.35     12.25 o 
   0  -1   2     1924.99     1917.68     30.84 o 
   1  -1   2      151.32      161.34      1.55 o 
   2  -1   2      210.39      192.81      1.87 o 
   3  -1   2      799.50      793.22      7.63 o 
   4  -1   2      515.42      507.21      5.45 o 
   5  -1   2       46.76       46.08      1.59 o 
   6  -1   2      250.98      242.95      5.88 o 
   7  -1   2        4.65        3.66      0.68 o 
   8  -1   2        3.12        3.59      0.76 o 
  -8   0   2      133.07      132.43      2.99 o 
  -7   0   2        0.59        0.04      0.30 o 
  -6   0   2        3.02        1.75      0.32 o 
  -5   0   2      731.77      709.49      7.68 o 
  -4   0   2      708.01      714.87      7.04 o 
  -3   0   2        3.91        3.01      0.17 o 
  -2   0   2      118.68      105.62      1.03 o 
  -1   0   2     1875.64     1707.92     31.84 o 
   0   0   2       74.73       81.52      0.96 o 
   1   0   2     1001.94     1063.16      9.52 o 
   2   0   2       42.18       38.33      0.63 o 
   3   0   2        1.46        3.85      0.27 o 
   4   0   2      165.58      158.76      2.25 o 
   5   0   2       35.16       31.29      0.99 o 
   6   0   2      289.31      280.26      3.80 o 
   7   0   2       90.06       97.32      2.14 o 
   8   0   2       60.81       66.53      2.25 o 
  -8   1   2       10.37       11.73      0.88 o 
  -7   1   2        0.64        0.64      0.31 o 
  -6   1   2      189.69      194.25      2.38 o 
  -5   1   2      294.84      289.83      3.18 o 
  -4   1   2      324.71      321.01      3.55 o 
  -3   1   2      397.06      439.04      4.38 o 
  -2   1   2      426.81      442.07      4.33 o 
  -1   1   2      839.34      883.10     14.13 o 
   0   1   2     2073.52     2076.33     33.55 o 
   1   1   2       62.94       57.33      0.70 o 
   2   1   2      324.07      288.41      3.93 o 
   3   1   2     1460.50     1374.88     15.48 o 
   4   1   2       27.85       18.73      0.68 o 
   5   1   2       10.79       14.06      0.60 o 
   6   1   2       44.77       46.11      1.15 o 
   7   1   2       17.60       18.88      1.60 o 
  -8   2   2        2.91        4.37      0.62 o 
  -7   2   2       14.13       13.17      0.70 o 
  -6   2   2        0.00        0.04      0.21 o 
  -5   2   2      298.70      296.61      3.55 o 
  -4   2   2       53.29       62.39      1.01 o 
  -3   2   2        1.25        0.98      0.15 o 
  -2   2   2       92.42      105.99      1.45 o 
  -1   2   2      146.16      142.72      1.49 o 
   0   2   2     3057.77     2844.03     49.79 o 
   1   2   2      558.12      519.52      5.03 o 
   2   2   2      413.79      476.03      5.73 o 
   3   2   2       39.60       50.32      0.98 o 
   4   2   2      885.71      851.73      9.01 o 
   5   2   2      128.49      121.85      1.83 o 
   6   2   2      419.19      407.21      5.36 o 
   7   2   2      159.61      162.05      3.09 o 
  -8   3   2       61.89       66.05      2.44 o 
  -7   3   2       18.87       21.78      0.72 o 
  -6   3   2       50.44       51.89      1.06 o 
  -5   3   2      732.49      723.75      7.93 o 
  -4   3   2      852.40      827.49      9.77 o 
  -3   3   2      237.54      241.59      2.84 o 
  -2   3   2      190.56      208.11      2.43 o 
  -1   3   2      317.87      317.81      3.21 o 
   0   3   2      266.13      310.70      3.07 o 
   1   3   2        9.51       12.56      0.33 o 
   2   3   2      158.60      188.13      2.23 o 
   3   3   2      266.03      255.98      3.27 o 
   4   3   2      416.54      425.96      4.85 o 
   5   3   2       58.57       54.92      1.48 o 
   6   3   2       16.13       14.50      0.75 o 
   7   3   2        0.17        0.38      0.48 o 
  -8   4   2       99.75       97.21      3.10 o 
  -7   4   2      154.09      150.39      3.10 o 
  -6   4   2      104.36       96.80      1.71 o 
  -5   4   2       53.64       56.10      1.06 o 
  -4   4   2       94.16      104.13      1.53 o 
  -3   4   2      101.52       96.79      1.39 o 
  -2   4   2        1.94        3.68      0.23 o 
  -1   4   2        3.05        0.70      0.13 o 
   0   4   2      640.44      590.53      6.96 o 
   1   4   2     1069.15      990.82     13.10 o 
   2   4   2      165.66      151.95      2.13 o 
   3   4   2      105.52       96.03      1.63 o 
   4   4   2       83.92       77.23      1.35 o 
   5   4   2        6.49        6.89      0.53 o 
   6   4   2       16.33       17.11      0.82 o 
  -8   5   2        6.30        9.36      0.95 o 
  -7   5   2       78.86       84.19      2.13 o 
  -6   5   2       10.69       13.63      0.79 o 
  -5   5   2       81.84       84.07      1.41 o 
  -4   5   2      342.80      327.78      4.66 o 
  -3   5   2      204.64      181.84      2.50 o 
  -2   5   2        7.83        8.70      0.54 o 
  -1   5   2       11.35        8.93      0.31 o 
   0   5   2      206.70      191.58      4.00 o 
   1   5   2      116.34       90.62      2.14 o 
   2   5   2        0.07        2.58      0.30 o 
   3   5   2       41.09       41.68      1.18 o 
   4   5   2       23.12       26.85      0.90 o 
   5   5   2        0.73        1.10      0.75 o 
  -8   6   2      143.52      143.76      3.19 o 
  -7   6   2      159.20      162.84      3.34 o 
  -6   6   2       39.15       40.98      1.33 o 
  -5   6   2       44.02       44.71      1.03 o 
  -4   6   2       30.37       30.52      0.74 o 
  -3   6   2      255.18      255.42      3.50 o 
  -2   6   2      133.56      122.29      2.11 o 
  -1   6   2      144.55      142.52      1.92 o 
   0   6   2      666.83      668.50      8.99 o 
   1   6   2      265.22      257.67      3.93 o 
   2   6   2       20.80       23.47      0.75 o 
   3   6   2       56.96       57.90      1.58 o 
   4   6   2      268.79      269.80      4.44 o 
   5   6   2       33.05       39.34      1.40 o 
  -8   7   2       39.68       39.98      1.53 o 
  -7   7   2        1.58        2.11      0.50 o 
  -6   7   2      107.68      102.83      2.39 o 
  -5   7   2       22.38       22.36      0.99 o 
  -4   7   2      114.76      116.95      1.91 o 
  -3   7   2      202.35      188.86      3.08 o 
  -2   7   2      234.91      226.84      4.43 o 
  -1   7   2        2.59        5.62      0.55 o 
   0   7   2        6.53        6.42      0.53 o 
   1   7   2      257.24      251.74      3.99 o 
   2   7   2      251.00      240.89      4.70 o 
   3   7   2       58.54       61.16      2.79 o 
   4   7   2        6.70        7.35      1.06 o 
  -7   8   2       83.31       87.41      3.38 o 
  -6   8   2       96.65       97.21      3.04 o 
  -5   8   2       46.61       44.77      1.85 o 
  -4   8   2      138.94      128.50      3.48 o 
  -3   8   2      197.68      176.21      4.41 o 
  -2   8   2       33.55       33.17      1.05 o 
  -1   8   2       63.97       57.06      1.46 o 
   0   8   2        9.88       12.02      1.06 o 
   1   8   2        1.70        0.85      0.42 o 
   2   8   2        0.39        0.46      0.49 o 
   3   8   2       10.69        6.76      1.07 o 
  -7   9   2       32.17       29.41      1.68 o 
  -6   9   2      249.49      243.60      5.92 o 
  -5   9   2      154.70      154.63      4.18 o 
  -4   9   2       95.69       95.55      2.99 o 
  -3   9   2      134.00      129.86      2.76 o 
  -2   9   2        1.08        0.92      0.44 o 
  -1   9   2        7.22        6.55      0.65 o 
   0   9   2        3.24        3.72      0.61 o 
   1   9   2      193.49      188.28      4.83 o 
   2   9   2      129.78      132.79      4.38 o 
  -5  10   2        7.52        9.30      1.03 o 
  -4  10   2       10.09       10.93      1.09 o 
  -3  10   2       83.13       78.59      5.76 o 
  -2  10   2      155.03      154.39      3.27 o 
  -1  10   2       19.56       24.75      1.18 o 
   0  10   2        0.03       -0.23      0.63 o 
   0 -11   3        0.51       -0.77      0.77 o 
   1 -11   3       64.39       69.63      3.84 o 
   2 -11   3       26.45       31.97      2.46 o 
   3 -11   3       37.38       37.31      1.55 o 
   4 -11   3      180.21      187.10      3.97 o 
  -2 -10   3        1.67        4.01      1.46 o 
  -1 -10   3       78.03       86.89      2.93 o 
   0 -10   3       57.06       55.88      2.17 o 
   1 -10   3      308.62      309.07      6.95 o 
   2 -10   3       84.86       83.73      1.96 o 
   3 -10   3      127.51      131.26      2.65 o 
   4 -10   3       20.72       20.87      0.99 o 
   5 -10   3      355.65      367.32      5.82 o 
   6 -10   3       45.60       47.61      1.73 o 
  -3  -9   3      170.36      183.99      6.76 o 
  -2  -9   3      170.08      165.18      4.29 o 
  -1  -9   3       77.07       72.67      2.08 o 
   0  -9   3       35.62       39.56      1.54 o 
   1  -9   3       10.79       12.44      0.79 o 
   2  -9   3      635.37      628.50     10.16 o 
   3  -9   3      237.92      236.28      3.93 o 
   4  -9   3      191.60      181.99      3.75 o 
   5  -9   3       50.38       52.20      1.53 o 
   6  -9   3       91.76       89.68      2.13 o 
  -4  -8   3       16.26       16.75      2.00 o 
  -3  -8   3       32.05       41.10      1.85 o 
  -2  -8   3       62.47       69.98      2.03 o 
  -1  -8   3        8.69       10.03      0.77 o 
   0  -8   3        6.64        6.73      0.48 o 
   1  -8   3      147.53      153.41      2.62 o 
   2  -8   3      308.10      312.99      4.75 o 
   3  -8   3       93.14       92.48      2.11 o 
   4  -8   3       14.53       18.57      0.85 o 
   5  -8   3      218.49      220.14      3.76 o 
   6  -8   3      136.08      138.59      3.10 o 
   7  -8   3       43.97       43.79      1.46 o 
  -5  -7   3        8.11       16.45      2.00 o 
  -4  -7   3        5.96        7.53      1.38 o 
  -3  -7   3       35.99       38.82      1.44 o 
  -2  -7   3        7.74        8.63      0.72 o 
  -1  -7   3      759.99      779.50     10.36 o 
   0  -7   3      267.37      265.30      3.95 o 
   1  -7   3        2.20        3.62      0.37 o 
   2  -7   3      360.96      343.45      4.36 o 
   3  -7   3      611.43      603.71      8.32 o 
   4  -7   3       17.31       16.64      0.76 o 
   5  -7   3       26.76       22.04      1.29 o 
   6  -7   3       42.20       44.42      1.35 o 
   7  -7   3        4.87        7.08      0.85 o 
  -6  -6   3      469.13      454.37     13.53 o 
  -5  -6   3        7.26        4.92      1.23 o 
  -4  -6   3      247.78      247.00      5.54 o 
  -3  -6   3       55.23       56.91      1.71 o 
  -2  -6   3     1315.71     1283.55     23.25 o 
  -1  -6   3      357.07      351.11      4.97 o 
   0  -6   3      386.27      403.49      5.02 o 
   1  -6   3        3.90        3.97      0.72 o 
   2  -6   3      389.54      378.64      4.66 o 
   3  -6   3      135.45      129.03      2.30 o 
   4  -6   3       17.18       16.08      0.70 o 
   5  -6   3      116.92      104.67      2.11 o 
   6  -6   3       48.56       65.42      3.62 o 
   7  -6   3       65.32       67.77      2.17 o 
   8  -6   3        2.91        2.64      0.76 o 
  -6  -5   3        2.00        2.61      1.08 o 
  -5  -5   3        6.56        5.99      1.23 o 
  -4  -5   3      656.86      647.16     10.41 o 
  -3  -5   3      253.99      253.22      4.54 o 
  -2  -5   3      112.49      117.64      1.81 o 
  -1  -5   3      232.99      227.29      2.82 o 
   0  -5   3       29.81       35.47      1.11 o 
   1  -5   3       77.57       91.90      1.75 o 
   2  -5   3     2020.86     2117.13     23.73 o 
   3  -5   3      292.61      295.88      4.31 o 
   4  -5   3       27.00       29.07      0.91 o 
   5  -5   3        2.21        1.94      0.36 o 
   6  -5   3        1.07        0.77      0.33 o 
   7  -5   3      306.93      293.50      5.60 o 
   8  -5   3      227.84      213.51      6.20 o 
  -7  -4   3        2.14        2.77      1.08 o 
  -6  -4   3        9.85        7.84      1.38 o 
  -5  -4   3        0.60        0.50      0.28 o 
  -4  -4   3       47.96       47.94      1.16 o 
  -3  -4   3      137.19      162.24      2.06 o 
  -2  -4   3       24.84       16.55      0.48 o 
  -1  -4   3     3970.09     4141.03     80.75 o 
   0  -4   3      935.45     1059.48     13.46 o 
   1  -4   3      809.59      812.16     10.41 o 
   2  -4   3      127.24      126.74      2.03 o 
   3  -4   3     1067.60     1047.59     15.74 o 
   4  -4   3      122.23      116.35      2.33 o 
   5  -4   3        0.75        1.45      0.33 o 
   6  -4   3        2.29        1.70      0.52 o 
   7  -4   3       70.68       68.79      2.18 o 
   8  -4   3      185.72      164.71      5.02 o 
  -7  -3   3        1.79        2.15      0.65 o 
  -6  -3   3      260.51      268.79      5.92 o 
  -5  -3   3      259.21      249.63      3.03 o 
  -4  -3   3      188.13      179.49      2.17 o 
  -3  -3   3      394.58      424.67      4.32 o 
  -2  -3   3        8.05       11.70      0.31 o 
  -1  -3   3       13.07       21.08      0.68 o 
   0  -3   3        3.87       11.24      0.36 o 
   1  -3   3       49.09       62.13      1.61 o 
   2  -3   3      122.02      110.48      1.61 o 
   3  -3   3      192.18      193.34      2.41 o 
   4  -3   3        3.20        5.07      0.45 o 
   5  -3   3       20.26       20.30      1.07 o 
   7  -3   3      160.27      155.18      3.47 o 
   8  -3   3      198.08      185.36      4.14 o 
  -8  -2   3       65.91       70.98      2.61 o 
  -7  -2   3      210.04      211.60      5.05 o 
  -6  -2   3      129.62      133.63      2.71 o 
  -5  -2   3       36.06       40.61      0.73 o 
  -4  -2   3        1.11        0.42      0.14 o 
  -3  -2   3      948.77      945.54      9.56 o 
  -2  -2   3      760.36      818.15      9.28 o 
  -1  -2   3     2434.87     2533.41     37.10 o 
   0  -2   3     5345.17     4885.48     79.45 o 
   1  -2   3      268.48      285.06      2.86 o 
   2  -2   3      135.70      144.26      1.70 o 
   3  -2   3     1928.51     1963.96     22.46 o 
   4  -2   3      222.83      198.48      2.62 o 
   5  -2   3        0.26        0.26      0.28 o 
   6  -2   3        7.50        9.10      0.77 o 
   7  -2   3       13.42        9.34      0.88 o 
   8  -2   3        0.46       -0.38      0.62 o 
  -8  -1   3       22.90       22.12      1.36 o 
  -7  -1   3        3.80        6.59      0.68 o 
  -6  -1   3      297.91      311.56      3.72 o 
  -5  -1   3      528.61      514.79      5.30 o 
  -4  -1   3       44.30       61.39      0.86 o 
  -3  -1   3        9.35        8.80      0.37 o 
  -2  -1   3      255.97      271.09      3.23 o 
  -1  -1   3      563.56      583.50      6.18 o 
   0  -1   3      333.23      360.01      5.58 o 
   1  -1   3      188.40      194.09      2.67 o 
   2  -1   3      484.64      493.91      4.56 o 
   3  -1   3       26.72       27.92      0.59 o 
   4  -1   3        6.62        9.77      0.40 o 
   5  -1   3       64.05       64.29      1.46 o 
   6  -1   3        4.93        6.11      0.57 o 
   7  -1   3      130.26      126.48      3.02 o 
   8  -1   3       88.47       93.83      3.10 o 
  -8   0   3      209.03      213.57      4.17 o 
  -7   0   3      231.14      231.43      4.23 o 
  -6   0   3       98.64       93.03      1.61 o 
  -5   0   3        4.76        4.11      0.36 o 
  -4   0   3      218.47      216.78      2.50 o 
  -3   0   3     1805.00     1884.43     17.85 o 
  -2   0   3      136.96      155.52      2.16 o 
  -1   0   3      181.93      188.79      2.15 o 
   0   0   3     1335.29     1377.24     17.11 o 
   1   0   3      163.18      163.19      1.61 o 
   2   0   3        0.03        1.74      0.08 o 
   3   0   3      301.26      292.75      3.38 o 
   4   0   3      567.47      536.06      6.44 o 
   5   0   3      187.86      173.46      2.57 o 
   6   0   3      107.71      108.62      2.22 o 
   7   0   3        2.84        2.50      0.55 o 
  -8   1   3        0.09        1.75      1.72 o 
  -7   1   3       34.15       32.24      1.01 o 
  -6   1   3      167.01      163.90      2.21 o 
  -5   1   3       79.41       69.82      1.15 o 
  -4   1   3       83.30       69.79      1.00 o 
  -3   1   3      419.87      423.99      4.83 o 
  -2   1   3      115.36       97.47      1.18 o 
  -1   1   3      567.29      583.15      6.81 o 
   0   1   3     3863.49     3590.78     77.15 o 
   1   1   3      266.33      231.95      2.24 o 
   2   1   3      171.97      145.39      1.92 o 
   3   1   3      196.35      178.16      2.44 o 
   4   1   3        0.91        4.02      0.37 o 
   5   1   3       60.00       56.21      1.11 o 
   6   1   3       83.23       79.31      1.62 o 
   7   1   3        1.81        2.90      0.80 o 
  -8   2   3       79.19       79.68      2.13 o 
  -7   2   3       44.98       48.16      1.26 o 
  -6   2   3        3.11        3.30      0.32 o 
  -5   2   3      166.67      168.07      2.04 o 
  -4   2   3      295.16      317.07      3.36 o 
  -3   2   3     1418.23     1464.92     15.14 o 
  -2   2   3      698.09      702.41      7.27 o 
  -1   2   3      221.03      254.84      3.76 o 
   0   2   3      314.69      349.00      3.77 o 
   1   2   3       74.58       93.20      1.11 o 
   2   2   3      183.71      155.02      2.05 o 
   3   2   3       55.21       53.96      0.95 o 
   4   2   3       46.90       48.99      1.40 o 
   5   2   3      128.51      125.58      1.89 o 
   6   2   3       35.51       36.68      1.07 o 
   7   2   3        9.01        7.63      0.76 o 
  -8   3   3        6.74        7.78      0.96 o 
  -7   3   3      112.61      116.51      2.21 o 
  -6   3   3      443.88      436.20      4.97 o 
  -5   3   3      313.00      313.49      3.79 o 
  -4   3   3        3.34        2.83      0.31 o 
  -3   3   3        1.00        2.17      0.39 o 
  -2   3   3      132.16      114.19      1.42 o 
  -1   3   3       87.10       87.14      1.74 o 
   0   3   3     1064.77     1041.86     11.80 o 
   1   3   3      709.23      614.55      6.47 o 
   2   3   3       25.13       20.47      0.48 o 
   3   3   3      181.29      184.96      2.58 o 
   4   3   3      190.57      180.52      2.40 o 
   5   3   3      105.96      101.31      1.88 o 
   6   3   3        4.55        5.80      0.55 o 
  -8   4   3      173.10      171.06      3.55 o 
  -7   4   3       84.54       88.87      1.88 o 
  -6   4   3      308.42      301.08      4.07 o 
  -5   4   3        2.72        3.67      0.32 o 
  -4   4   3      503.17      520.25      5.81 o 
  -3   4   3      130.79      124.02      1.81 o 
  -2   4   3       45.99       28.19      0.69 o 
  -1   4   3        3.15        9.81      0.33 o 
   0   4   3      142.61      143.61      2.13 o 
   1   4   3      175.79      157.51      2.19 o 
   2   4   3      356.34      331.57      3.78 o 
   3   4   3      101.98       94.25      1.80 o 
   4   4   3       61.32       61.98      1.19 o 
   5   4   3        8.34        7.61      0.57 o 
   6   4   3        4.03        3.25      0.58 o 
  -8   5   3       67.60       65.73      2.22 o 
  -7   5   3       60.81       66.31      1.83 o 
  -6   5   3      615.70      625.64      7.68 o 
  -5   5   3      416.90      418.20      5.30 o 
  -4   5   3       20.17       24.29      0.77 o 
  -3   5   3       13.48       11.77      0.57 o 
  -2   5   3      580.18      548.04      6.74 o 
  -1   5   3      255.80      243.76      4.88 o 
   0   5   3       26.36       26.44      0.93 o 
   1   5   3      674.89      666.79      7.90 o 
   2   5   3      140.82      141.41      2.15 o 
   3   5   3        4.78        4.73      0.64 o 
   4   5   3        0.18       -0.23      0.36 o 
   5   5   3       61.92       64.13      1.92 o 
  -8   6   3       24.48       25.13      1.21 o 
  -7   6   3       41.14       41.33      1.44 o 
  -6   6   3        0.24        1.84      0.45 o 
  -5   6   3      268.06      261.16      5.06 o 
  -4   6   3       61.57       58.41      1.19 o 
  -3   6   3       41.94       44.32      0.95 o 
  -2   6   3       61.42       59.63      2.90 o 
  -1   6   3        0.21        0.38      0.26 o 
   0   6   3      163.35      155.99      3.28 o 
   1   6   3      348.56      316.60      5.39 o 
   2   6   3       36.22       37.45      1.16 o 
   3   6   3       50.00       55.65      2.17 o 
   4   6   3       51.61       54.68      1.62 o 
  -8   7   3       13.88       14.94      1.30 o 
  -7   7   3      123.58      131.17      3.75 o 
  -6   7   3       18.57       18.27      1.25 o 
  -5   7   3       16.91       15.05      0.94 o 
  -4   7   3        4.76        4.49      0.47 o 
  -3   7   3       38.16       33.94      1.08 o 
  -2   7   3      652.07      600.24      8.31 o 
  -1   7   3      247.76      212.72      3.43 o 
   0   7   3       22.59       18.10      0.90 o 
   1   7   3      133.72      123.64      2.38 o 
   2   7   3        0.00       -0.21      0.39 o 
   3   7   3      123.38      119.30      3.05 o 
   4   7   3        5.51        8.68      0.89 o 
  -7   8   3       76.71       79.91      2.82 o 
  -6   8   3       22.16       23.47      2.08 o 
  -5   8   3      746.84      733.77     14.29 o 
  -4   8   3      804.12      760.09     12.27 o 
  -3   8   3       68.85       69.72      3.55 o 
  -2   8   3      299.90      285.78      4.48 o 
  -1   8   3       22.13       19.56      1.24 o 
   0   8   3       73.01       64.09      1.62 o 
   1   8   3      147.57      133.38      3.13 o 
   2   8   3      111.35      117.13      3.02 o 
   3   8   3       17.20       22.42      1.38 o 
  -6   9   3       18.75       16.65      1.36 o 
  -5   9   3       83.11       80.89      3.23 o 
  -4   9   3      107.81      105.41      3.26 o 
  -3   9   3      108.29      107.50      2.48 o 
  -2   9   3        0.18        1.19      0.40 o 
  -1   9   3      350.02      328.83      5.19 o 
   0   9   3       70.49       74.57      1.87 o 
   1   9   3        0.43        1.73      1.33 o 
  -5  10   3       32.37       36.08      1.90 o 
  -4  10   3      182.10      183.66      4.89 o 
  -3  10   3       20.81       21.58      1.46 o 
  -2  10   3        1.12       -0.04      0.47 o 
  -1  10   3       16.34       16.98      1.32 o 
   0 -11   4        1.71        3.07      1.08 o 
   1 -11   4      175.23      190.94      5.50 o 
   2 -11   4      175.19      172.24      3.98 o 
   3 -11   4       14.20       13.87      1.08 o 
   4 -11   4       26.18       26.85      1.20 o 
  -2 -10   4       86.72       95.41      3.10 o 
  -1 -10   4       85.12       78.32      2.65 o 
   0 -10   4       10.79        8.62      1.69 o 
   1 -10   4      139.38      139.06      3.67 o 
   2 -10   4       48.05       51.77      1.83 o 
   3 -10   4       68.74       75.09      2.26 o 
   4 -10   4      155.06      161.15      3.11 o 
   5 -10   4        9.91        8.40      0.75 o 
  -3  -9   4        4.54        3.62      0.81 o 
  -2  -9   4       27.08       30.91      1.38 o 
  -1  -9   4       58.25       68.67      2.03 o 
   0  -9   4       13.21       14.90      0.88 o 
   1  -9   4      100.25       96.06      3.15 o 
   2  -9   4        1.79        2.56      0.51 o 
   3  -9   4      126.17      129.87      2.55 o 
   4  -9   4       14.37       13.88      0.88 o 
   5  -9   4       84.46       85.42      2.06 o 
   6  -9   4        6.65        7.89      0.72 o 
  -4  -8   4      256.48      271.30      8.92 o 
  -3  -8   4        3.93        6.38      0.70 o 
  -2  -8   4      237.16      233.57      4.53 o 
  -1  -8   4        2.01        2.29      0.47 o 
   0  -8   4      381.59      360.23      6.32 o 
   1  -8   4      154.42      162.40      4.46 o 
   2  -8   4     1340.09     1329.94     17.35 o 
   3  -8   4      128.32      129.60      2.44 o 
   4  -8   4       12.95       13.46      0.75 o 
   5  -8   4        0.04       -0.47      0.32 o 
   6  -8   4      107.45      102.88      2.66 o 
   7  -8   4       55.83       53.95      2.03 o 
  -5  -7   4        9.07        7.38      1.38 o 
  -4  -7   4      323.77      306.94      9.38 o 
  -3  -7   4       33.10       31.18      1.29 o 
  -2  -7   4      263.97      240.74      4.51 o 
  -1  -7   4       19.95       21.72      0.98 o 
   0  -7   4      899.18      858.46     11.29 o 
   1  -7   4      663.23      646.45      8.61 o 
   2  -7   4       44.78       46.34      1.22 o 
   3  -7   4        6.32        6.97      0.54 o 
   4  -7   4      471.36      469.06      6.77 o 
   5  -7   4       19.92       22.86      0.95 o 
   6  -7   4      140.49      137.29      2.73 o 
   7  -7   4       72.27       74.38      2.38 o 
  -6  -6   4      237.14      242.71      8.45 o 
  -5  -6   4      228.55      230.26      7.69 o 
  -4  -6   4      128.17      131.58      3.55 o 
  -3  -6   4        0.29        0.15      0.33 o 
  -2  -6   4       13.52       11.50      0.71 o 
  -1  -6   4       33.56       27.71      1.00 o 
   0  -6   4       17.49       10.87      0.48 o 
   1  -6   4      165.14      174.00      2.67 o 
   2  -6   4      123.54      115.07      1.93 o 
   3  -6   4      962.83      955.92     12.58 o 
   4  -6   4      141.58      141.97      2.53 o 
   5  -6   4       88.06       86.54      1.89 o 
   6  -6   4        7.20        6.01      0.57 o 
   7  -6   4      121.23      116.73      3.01 o 
  -6  -5   4        1.60        2.00      0.92 o 
  -5  -5   4       16.01       16.27      0.88 o 
  -4  -5   4       69.68       68.28      1.88 o 
  -3  -5   4      107.38      103.09      2.35 o 
  -2  -5   4       27.45       22.00      0.75 o 
  -1  -5   4       79.43       79.28      1.82 o 
   0  -5   4      376.88      361.75      4.93 o 
   1  -5   4     1065.33     1152.40     14.72 o 
   2  -5   4      382.50      397.53      4.49 o 
   3  -5   4        0.55        1.26      0.38 o 
   4  -5   4      228.46      223.62      3.53 o 
   5  -5   4      137.33      147.83      3.02 o 
   6  -5   4        2.40        3.26      0.62 o 
   7  -5   4        2.03        0.93      0.53 o 
  -7  -4   4        0.07        0.15      0.77 o 
  -6  -4   4        8.85        7.99      1.38 o 
  -5  -4   4       22.87       20.89      0.89 o 
  -4  -4   4      347.88      338.51      4.98 o 
  -3  -4   4      582.30      580.73      9.21 o 
  -2  -4   4       26.71       41.49      1.09 o 
  -1  -4   4       41.15       36.73      1.05 o 
   0  -4   4       72.81      109.82      1.58 o 
   1  -4   4     1277.68     1325.53     15.18 o 
   2  -4   4      846.88      919.34      9.70 o 
   3  -4   4      588.47      590.46      7.15 o 
   4  -4   4      154.59      151.51      2.87 o 
   5  -4   4      124.79      128.90      2.48 o 
   6  -4   4        6.94        6.32      0.70 o 
   7  -4   4      143.41      140.13      3.33 o 
   8  -4   4       62.92       70.09      2.36 o 
  -7  -3   4       79.21       79.16      3.84 o 
  -6  -3   4      144.33      138.95      5.23 o 
  -5  -3   4       77.15       76.05      1.61 o 
  -4  -3   4      666.29      674.25      8.03 o 
  -3  -3   4      421.81      379.04      4.67 o 
  -2  -3   4      173.99      241.07      3.44 o 
  -1  -3   4       87.90       86.23      1.51 o 
   0  -3   4       27.52       42.06      0.72 o 
   1  -3   4       30.31       27.20      1.00 o 
   2  -3   4     1090.12     1146.02     12.33 o 
   3  -3   4      314.53      312.19      3.56 o 
   4  -3   4       32.48       28.55      0.72 o 
   5  -3   4      235.71      220.90      4.10 o 
   6  -3   4       18.49       20.07      1.06 o 
   7  -3   4        0.01       -0.17      0.50 o 
  -8  -2   4        0.67        0.73      0.59 o 
  -7  -2   4       48.66       54.90      2.12 o 
  -6  -2   4      145.39      145.56      2.62 o 
  -5  -2   4        5.22        5.40      0.42 o 
  -4  -2   4      256.40      281.55      3.06 o 
  -3  -2   4      869.45      892.62      8.74 o 
  -2  -2   4      136.94      140.97      2.49 o 
  -1  -2   4      735.90      771.58      8.81 o 
   0  -2   4      412.44      413.38      5.26 o 
   1  -2   4     1754.46     1795.96     19.54 o 
   2  -2   4     1175.68     1200.47     12.68 o 
   3  -2   4       11.08       10.23      0.44 o 
   4  -2   4        2.02        1.43      0.22 o 
   5  -2   4       52.86       48.89      1.23 o 
   6  -2   4        3.01        3.64      0.58 o 
   7  -2   4        0.17        0.86      0.75 o 
  -8  -1   4        1.15        2.83      0.85 o 
  -7  -1   4       85.09       87.24      2.66 o 
  -6  -1   4      445.17      450.56      5.70 o 
  -5  -1   4      175.12      178.47      2.75 o 
  -4  -1   4        9.78       10.71      0.30 o 
  -3  -1   4      962.90      932.78     10.65 o 
  -2  -1   4      679.66      692.97      7.22 o 
  -1  -1   4       21.83       18.17      0.43 o 
   0  -1   4      462.41      477.91      7.13 o 
   1  -1   4       61.65       68.76      1.06 o 
   2  -1   4      307.73      309.36      3.47 o 
   3  -1   4      226.03      235.26      2.55 o 
   4  -1   4      236.81      229.48      3.08 o 
   5  -1   4       57.10       53.15      1.32 o 
   6  -1   4       28.81       31.72      1.08 o 
   7  -1   4        6.33        6.70      1.29 o 
  -8   0   4       21.67       23.91      1.41 o 
  -7   0   4       59.82       59.82      1.91 o 
  -6   0   4      208.09      198.56      2.86 o 
  -5   0   4       36.71       38.17      0.77 o 
  -4   0   4       38.87       39.67      0.70 o 
  -3   0   4      159.72      176.52      2.20 o 
  -2   0   4       56.15       73.43      0.99 o 
  -1   0   4      234.99      241.60      2.72 o 
   0   0   4      435.22      474.47      6.19 o 
   1   0   4     1556.80     1560.31     14.92 o 
   2   0   4     1490.88     1393.07     15.13 o 
   3   0   4      147.12      131.84      1.98 o 
   4   0   4        2.40        3.99      0.37 o 
   5   0   4       56.53       52.79      1.25 o 
   6   0   4       29.04       30.06      1.08 o 
   7   0   4       32.03       30.71      1.46 o 
  -8   1   4        0.04       -0.20      0.41 o 
  -7   1   4       99.80      106.07      2.07 o 
  -6   1   4      126.84      122.00      2.00 o 
  -5   1   4        1.28        2.03      0.28 o 
  -4   1   4      175.49      181.15      2.07 o 
  -3   1   4      565.15      568.25      5.99 o 
  -2   1   4     1862.18     1912.53     21.27 o 
  -1   1   4      321.55      331.84      4.62 o 
   0   1   4        9.55       11.07      0.30 o 
   1   1   4      219.70      263.15      3.00 o 
   2   1   4      432.59      370.48      4.60 o 
   3   1   4      199.88      174.41      2.46 o 
   4   1   4        8.06        9.71      0.72 o 
   5   1   4        0.04        0.40      0.36 o 
   6   1   4        5.58        5.34      0.53 o 
   7   1   4       13.40       13.36      0.88 o 
  -8   2   4       37.34       40.83      1.72 o 
  -7   2   4        1.78        2.29      0.40 o 
  -6   2   4     1132.45     1114.71     13.00 o 
  -5   2   4      768.75      791.00      8.41 o 
  -4   2   4      319.40      338.71      3.57 o 
  -3   2   4      290.26      287.24      3.21 o 
  -2   2   4     1974.51     2156.84     27.16 o 
  -1   2   4       55.75       48.52      0.65 o 
   0   2   4      624.87      745.64      7.89 o 
   1   2   4      384.79      414.88      5.59 o 
   2   2   4       54.56       43.32      0.78 o 
   3   2   4       78.77       69.35      1.13 o 
   4   2   4       24.72       23.53      0.68 o 
   5   2   4       85.73       79.90      1.63 o 
   6   2   4      110.08      114.49      2.15 o 
  -8   3   4      462.20      460.05      6.61 o 
  -7   3   4       11.13       10.00      0.61 o 
  -6   3   4      567.70      588.14      7.23 o 
  -5   3   4        9.51       10.60      0.43 o 
  -4   3   4     1339.82     1431.89     13.78 o 
  -3   3   4      166.25      172.45      1.99 o 
  -2   3   4     1682.47     1760.97     22.35 o 
  -1   3   4      313.28      306.61      4.34 o 
   0   3   4       53.62       70.61      1.12 o 
   1   3   4        6.50        9.22      0.31 o 
   2   3   4      612.38      577.09      6.20 o 
   3   3   4      742.93      693.94      8.20 o 
   4   3   4       29.45       26.99      0.75 o 
   5   3   4        5.63        4.28      0.61 o 
   6   3   4        6.79        5.09      0.66 o 
  -8   4   4        0.20        0.26      0.44 o 
  -7   4   4        0.00        0.57      0.34 o 
  -6   4   4      160.62      156.87      2.42 o 
  -5   4   4      839.03      821.37      9.70 o 
  -4   4   4       53.28       53.06      1.07 o 
  -3   4   4        7.66        9.76      0.55 o 
  -2   4   4      165.92      143.03      2.40 o 
  -1   4   4      472.30      436.68      6.04 o 
   0   4   4      180.29      149.37      2.40 o 
   1   4   4      121.44      134.88      1.98 o 
   2   4   4        7.20        8.75      0.44 o 
   3   4   4        0.25        0.16      0.29 o 
   4   4   4       31.15       27.82      1.08 o 
   5   4   4        9.07        9.34      0.82 o 
  -8   5   4       83.32       84.31      2.84 o 
  -7   5   4       47.16       45.64      1.50 o 
  -6   5   4       30.17       29.49      1.06 o 
  -5   5   4      110.54      112.58      2.22 o 
  -4   5   4       29.30       25.24      0.73 o 
  -3   5   4      128.46      126.94      1.93 o 
  -2   5   4       11.37        8.32      0.55 o 
  -1   5   4        3.07        5.43      0.42 o 
   0   5   4        4.83        4.45      0.42 o 
   1   5   4       75.98       78.61      1.40 o 
   2   5   4      417.34      387.13      5.61 o 
   3   5   4      379.18      362.27      6.45 o 
   4   5   4        2.71        5.31      0.64 o 
   5   5   4        8.41        7.95      0.78 o 
  -8   6   4      158.67      161.97      3.49 o 
  -7   6   4      122.51      125.48      2.83 o 
  -6   6   4      161.26      167.15      2.64 o 
  -5   6   4      812.62      816.40     11.08 o 
  -4   6   4       35.46       31.63      1.03 o 
  -3   6   4      731.89      744.27     10.12 o 
  -2   6   4       65.68       67.18      1.56 o 
  -1   6   4     1094.81     1032.84     13.58 o 
   0   6   4     1321.46     1219.75     15.93 o 
   1   6   4       33.18       32.43      1.18 o 
   2   6   4      251.21      226.66      5.99 o 
   3   6   4       93.98       88.88      3.05 o 
   4   6   4       91.01       98.92      2.33 o 
  -7   7   4        1.04        0.32      0.69 o 
  -6   7   4       65.79       64.10      2.69 o 
  -5   7   4      148.88      150.34      3.33 o 
  -4   7   4        1.09       -0.03      0.31 o 
  -3   7   4      299.63      271.28      4.97 o 
  -2   7   4      592.47      562.60      7.89 o 
  -1   7   4      107.68       92.19      1.94 o 
   0   7   4      104.46       94.89      1.98 o 
   1   7   4       63.58       53.95      2.53 o 
   2   7   4        1.67        2.20      0.62 o 
   3   7   4      146.73      140.73      3.44 o 
  -7   8   4      494.74      500.19     12.76 o 
  -6   8   4       12.82       15.25      2.08 o 
  -5   8   4      101.98       97.38      3.08 o 
  -4   8   4        0.08        0.33      0.42 o 
  -3   8   4       49.83       54.87      1.77 o 
  -2   8   4       25.01       24.39      0.96 o 
  -1   8   4       21.20       23.78      0.99 o 
   0   8   4      150.01      150.40      2.83 o 
   1   8   4       92.95       92.32      2.53 o 
   2   8   4        0.00        0.22      0.56 o 
  -6   9   4        3.87        4.98      0.92 o 
  -5   9   4       61.86       60.71      2.49 o 
  -4   9   4      202.86      215.88      4.17 o 
  -3   9   4       31.19       34.31      1.19 o 
  -2   9   4        4.30        3.26      0.52 o 
  -1   9   4        0.75        0.43      0.41 o 
   0   9   4       36.39       45.51      1.76 o 
   1   9   4       68.24       78.63      2.46 o 
  -4  10   4       12.69       13.85      1.54 o 
  -3  10   4        3.24        4.78      0.68 o 
  -2  10   4      165.50      185.11      3.91 o 
   0 -11   5       16.61       15.67      1.40 o 
   1 -11   5        7.04        5.37      0.77 o 
   2 -11   5       67.37       71.01      2.33 o 
   3 -11   5      109.63      126.67      3.51 o 
   4 -11   5       22.01       25.41      1.40 o 
  -2 -10   5       14.20       16.32      1.36 o 
  -1 -10   5        2.63        3.08      0.83 o 
   0 -10   5      170.02      173.71      5.84 o 
   1 -10   5      131.26      142.39      3.43 o 
   2 -10   5       60.35       60.30      2.01 o 
   3 -10   5       31.32       29.97      1.41 o 
   4 -10   5      216.03      220.70      3.94 o 
   5 -10   5        5.99        5.24      0.63 o 
  -3  -9   5       76.42       83.25      2.82 o 
  -2  -9   5      131.45      132.73      3.93 o 
  -1  -9   5       14.77       17.30      1.83 o 
   0  -9   5      225.59      213.80      4.18 o 
   1  -9   5        3.11        2.47      0.65 o 
   2  -9   5      134.33      127.04      3.06 o 
   3  -9   5       19.07       23.48      1.53 o 
   4  -9   5      551.25      552.54      8.03 o 
   5  -9   5       84.11       88.70      2.14 o 
   6  -9   5       42.12       43.46      1.51 o 
  -4  -8   5       20.99       24.09      1.77 o 
  -3  -8   5        1.24        1.89      0.56 o 
  -2  -8   5       74.42       75.30      2.79 o 
  -1  -8   5      185.82      191.03      3.79 o 
   0  -8   5        0.30        0.45      0.30 o 
   1  -8   5        8.86        8.28      0.87 o 
   2  -8   5      208.50      199.48      5.14 o 
   3  -8   5      213.64      217.74      3.82 o 
   4  -8   5      109.44      110.78      2.31 o 
   5  -8   5       34.00       35.52      1.28 o 
   6  -8   5       19.74       17.80      1.46 o 
  -5  -7   5       11.80       16.29      1.84 o 
  -4  -7   5      334.36      354.26      6.46 o 
  -3  -7   5      384.61      385.38      6.79 o 
  -2  -7   5       41.56       40.41      1.38 o 
  -1  -7   5       73.71       78.26      2.21 o 
   0  -7   5       11.22       14.35      0.74 o 
   1  -7   5      358.77      348.51      4.94 o 
   2  -7   5      154.09      150.83      2.76 o 
   3  -7   5        0.63        2.14      0.53 o 
   4  -7   5      110.65      109.58      2.22 o 
   5  -7   5      165.42      165.47      3.03 o 
   6  -7   5        6.22        6.69      0.65 o 
   7  -7   5        0.30        0.64      0.61 o 
  -6  -6   5      109.46      113.28      5.07 o 
  -5  -6   5       16.38       17.62      1.11 o 
  -4  -6   5       50.42       48.35      2.34 o 
  -3  -6   5       72.55       63.16      2.54 o 
  -2  -6   5      253.43      239.41      4.40 o 
  -1  -6   5        0.35       -0.17      0.29 o 
   0  -6   5      165.94      177.18      2.74 o 
   1  -6   5      165.16      169.08      2.65 o 
   2  -6   5      323.38      327.94      4.81 o 
   3  -6   5       44.53       39.72      1.13 o 
   4  -6   5       25.67       23.09      0.92 o 
   5  -6   5      225.40      229.42      4.32 o 
   6  -6   5      128.61      128.25      3.10 o 
   7  -6   5        5.86        4.23      1.14 o 
  -6  -5   5        0.06        0.61      0.92 o 
  -5  -5   5       11.27       12.72      0.71 o 
  -4  -5   5        4.19        3.44      0.60 o 
  -3  -5   5      193.65      186.62      3.63 o 
  -2  -5   5       52.16       62.84      1.31 o 
  -1  -5   5       40.47       54.01      1.41 o 
   0  -5   5       93.79      113.58      1.69 o 
   1  -5   5      228.00      216.88      2.88 o 
   2  -5   5       63.90       46.12      0.90 o 
   3  -5   5       70.17       75.94      1.59 o 
   4  -5   5      248.78      264.71      4.09 o 
   5  -5   5        2.76        2.72      0.49 o 
   6  -5   5       20.41       18.98      1.06 o 
   7  -5   5        0.95        0.49      0.53 o 
  -7  -4   5      105.82      104.06      4.77 o 
  -6  -4   5      211.23      206.28      7.22 o 
  -5  -4   5       22.35       20.98      0.85 o 
  -4  -4   5       70.05       68.44      1.53 o 
  -3  -4   5      335.50      337.59      4.82 o 
  -2  -4   5     1145.81     1193.40     15.23 o 
  -1  -4   5      404.64      370.65      5.27 o 
   0  -4   5     1076.23     1201.58     13.84 o 
   1  -4   5      619.26      602.30      7.92 o 
   2  -4   5      108.24      122.63      1.62 o 
   3  -4   5       89.48       92.95      1.75 o 
   4  -4   5       98.07       93.53      2.23 o 
   5  -4   5      342.01      327.97      6.58 o 
   6  -4   5       25.66       28.00      1.29 o 
   7  -4   5        7.33        8.02      1.38 o 
  -7  -3   5        1.58        1.23      0.92 o 
  -6  -3   5      102.68       96.36      2.02 o 
  -5  -3   5      166.56      158.55      2.77 o 
  -4  -3   5      216.57      216.20      3.45 o 
  -3  -3   5        1.32        1.73      0.48 o 
  -2  -3   5      119.51      142.92      2.58 o 
  -1  -3   5       47.56       75.84      1.46 o 
   0  -3   5       14.87       15.88      0.42 o 
   1  -3   5       57.57       42.31      0.64 o 
   2  -3   5     1171.54     1172.11     12.25 o 
   3  -3   5      341.25      338.91      3.89 o 
   4  -3   5       16.71       15.15      0.64 o 
   5  -3   5       74.63       71.73      1.89 o 
   6  -3   5       55.50       52.98      1.71 o 
   7  -3   5       10.15        8.39      0.90 o 
  -8  -2   5       62.93       62.41      3.54 o 
  -7  -2   5        0.55        0.61      0.77 o 
  -6  -2   5      185.37      179.49      3.64 o 
  -5  -2   5      108.89      107.99      2.06 o 
  -4  -2   5       28.67       32.70      0.69 o 
  -3  -2   5      404.14      424.88      4.66 o 
  -2  -2   5      245.93      269.11      2.83 o 
  -1  -2   5      287.00      279.13      3.46 o 
   0  -2   5        0.11        1.94      0.18 o 
   1  -2   5       60.62       53.22      0.81 o 
   2  -2   5      196.32      222.66      2.41 o 
   3  -2   5      175.65      167.10      1.93 o 
   4  -2   5       20.25       17.90      0.54 o 
   5  -2   5       97.16       90.52      3.73 o 
   6  -2   5       73.18       75.17      2.09 o 
   7  -2   5        1.44        1.94      0.70 o 
  -8  -1   5        7.16        4.48      0.81 o 
  -7  -1   5       11.37       11.52      0.79 o 
  -6  -1   5      317.52      318.15      4.85 o 
  -5  -1   5      521.63      502.05      6.92 o 
  -4  -1   5      237.39      243.74      2.90 o 
  -3  -1   5        0.18        0.99      0.31 o 
  -2  -1   5       14.41       19.48      0.39 o 
  -1  -1   5     1362.86     1468.95     15.32 o 
   0  -1   5      326.64      357.82      4.82 o 
   1  -1   5      485.31      502.34      5.36 o 
   2  -1   5     1097.13     1086.91      9.82 o 
   3  -1   5      655.20      633.53      5.89 o 
   4  -1   5       11.81       10.35      0.49 o 
   5  -1   5        3.87        4.34      0.42 o 
   6  -1   5       26.60       27.82      1.74 o 
   7  -1   5       35.14       35.27      1.53 o 
  -8   0   5       90.78       97.88      4.38 o 
  -7   0   5        0.27        0.81      0.37 o 
  -6   0   5       82.93       87.42      1.59 o 
  -5   0   5      134.81      136.05      2.07 o 
  -4   0   5      339.99      341.52      5.59 o 
  -3   0   5      281.03      306.84      3.79 o 
  -2   0   5     1037.56     1088.31     10.58 o 
  -1   0   5      603.53      635.88      6.82 o 
   0   0   5      117.51      173.21      3.55 o 
   1   0   5        4.63        3.24      0.46 o 
   2   0   5     1109.67     1134.38     11.88 o 
   3   0   5      280.76      262.91      3.08 o 
   4   0   5        0.32        0.80      0.27 o 
   5   0   5        1.23        1.50      0.37 o 
   6   0   5        1.33        1.43      0.54 o 
   7   0   5       16.89       12.75      1.03 o 
  -8   1   5        1.52        1.69      0.85 o 
  -7   1   5        8.53        7.94      0.53 o 
  -6   1   5        3.66        5.54      0.62 o 
  -5   1   5      547.49      525.53      6.43 o 
  -4   1   5     2635.99     2759.92     30.85 o 
  -3   1   5      403.08      413.37      5.68 o 
  -2   1   5     2067.52     2373.91     24.34 o 
  -1   1   5      120.27      108.20      2.47 o 
   0   1   5     3410.89     3606.06     50.50 o 
   1   1   5        4.12        3.26      0.33 o 
   2   1   5      827.29      884.26      9.38 o 
   3   1   5      324.79      312.74      4.04 o 
   4   1   5       38.20       40.19      0.98 o 
   5   1   5       24.59       23.29      0.86 o 
   6   1   5       65.71       62.80      1.49 o 
  -8   2   5       60.05       65.15      1.61 o 
  -7   2   5       21.27       20.83      0.87 o 
  -6   2   5      173.13      174.66      2.62 o 
  -5   2   5       29.95       33.63      0.85 o 
  -4   2   5        3.47        2.72      0.35 o 
  -3   2   5      491.29      484.65      6.60 o 
  -2   2   5        5.40       12.96      0.46 o 
  -1   2   5       46.07       48.69      0.77 o 
   0   2   5       75.32       89.15      1.62 o 
   1   2   5        6.21        7.13      0.30 o 
   2   2   5       86.38       77.70      1.28 o 
   3   2   5      516.05      494.20      5.47 o 
   4   2   5      190.46      185.18      2.47 o 
   5   2   5       31.69       31.76      1.02 o 
   6   2   5        4.20        5.09      0.58 o 
  -8   3   5       34.71       36.80      1.19 o 
  -7   3   5       27.50       25.69      0.87 o 
  -6   3   5       37.11       35.88      0.97 o 
  -5   3   5      191.43      181.01      2.64 o 
  -4   3   5      852.77      840.71      9.85 o 
  -3   3   5      164.33      166.37      2.70 o 
  -2   3   5       28.70       39.35      0.98 o 
  -1   3   5        1.82        0.92      0.17 o 
   0   3   5      432.41      416.50      5.08 o 
   1   3   5       78.22       66.53      1.24 o 
   2   3   5        8.09        6.66      0.35 o 
   3   3   5       10.17       11.65      0.62 o 
   4   3   5       25.98       25.89      1.03 o 
   5   3   5        6.80        8.73      0.75 o 
  -8   4   5       27.95       29.04      1.26 o 
  -7   4   5       34.67       36.33      1.04 o 
  -6   4   5        6.65        6.76      0.48 o 
  -5   4   5      116.11      111.72      1.86 o 
  -4   4   5      716.42      688.93      8.21 o 
  -3   4   5      961.14      905.84     13.97 o 
  -2   4   5       42.58       54.38      1.29 o 
  -1   4   5      388.57      392.54      5.61 o 
   0   4   5       13.65       10.91      0.64 o 
   1   4   5      370.59      348.85      4.40 o 
   2   4   5       88.70       85.54      1.72 o 
   3   4   5      702.74      688.89     11.14 o 
   4   4   5      720.42      701.51      9.82 o 
   5   4   5        1.93        2.17      0.56 o 
  -8   5   5        7.66        9.28      0.81 o 
  -7   5   5      102.95      105.03      2.15 o 
  -6   5   5      210.91      204.64      3.06 o 
  -5   5   5       26.49       28.14      0.84 o 
  -4   5   5      267.07      270.04      4.24 o 
  -3   5   5        0.76        2.48      0.36 o 
  -2   5   5        0.57        1.35      0.32 o 
  -1   5   5       82.38       86.87      1.79 o 
   0   5   5       11.72       14.01      0.56 o 
   1   5   5      625.96      587.36      8.20 o 
   2   5   5      561.02      563.78      7.85 o 
   3   5   5        0.65        0.51      0.53 o 
   4   5   5       32.29       25.38      1.13 o 
  -8   6   5       32.19       32.25      1.79 o 
  -7   6   5      316.01      319.06      7.17 o 
  -6   6   5      106.36      104.65      2.27 o 
  -5   6   5      250.03      249.74      4.12 o 
  -4   6   5      850.30      826.32     11.26 o 
  -3   6   5     1457.46     1401.60     19.08 o 
  -2   6   5        1.71        3.78      0.50 o 
  -1   6   5      132.48      136.38      2.75 o 
   0   6   5      124.46      129.93      2.40 o 
   1   6   5       53.54       60.78      1.83 o 
   2   6   5        5.75        6.72      0.74 o 
   3   6   5        0.02        0.09      0.50 o 
  -7   7   5       39.40       35.64      1.90 o 
  -6   7   5      543.43      544.61      9.35 o 
  -5   7   5      474.45      474.06      7.03 o 
  -4   7   5       78.10       83.33      1.95 o 
  -3   7   5        4.08        4.85      0.51 o 
  -2   7   5      122.91      124.88      2.88 o 
  -1   7   5        9.89       11.17      0.68 o 
   0   7   5       13.34       15.42      0.79 o 
   1   7   5       91.94       90.65      2.49 o 
   2   7   5       16.67       13.87      1.06 o 
  -6   8   5        0.30        0.73      0.70 o 
  -5   8   5       52.95       57.43      1.63 o 
  -4   8   5       36.11       34.97      1.35 o 
  -3   8   5      187.18      175.16      3.83 o 
  -2   8   5      148.46      165.26      3.06 o 
  -1   8   5        2.26        3.01      0.52 o 
   0   8   5       22.26       24.25      1.24 o 
   1   8   5       22.30       27.37      1.38 o 
  -5   9   5       38.75       38.11      1.95 o 
  -4   9   5       27.43       30.73      1.18 o 
  -3   9   5       57.76       62.64      2.80 o 
  -2   9   5      104.25      114.01      2.47 o 
  -1   9   5       11.37       16.44      0.91 o 
   0   9   5        8.76        7.28      0.93 o 
   0 -11   6       44.76       41.74      2.23 o 
   1 -11   6      106.42      110.43      3.07 o 
   2 -11   6       89.96       93.37      2.78 o 
   3 -11   6        5.84        5.80      0.85 o 
  -2 -10   6      144.27      140.20      3.40 o 
  -1 -10   6        9.46        8.29      2.77 o 
   0 -10   6       28.61       27.19      1.74 o 
   1 -10   6       12.10       11.89      0.98 o 
   2 -10   6       77.26       74.17      2.34 o 
   3 -10   6        3.90        4.53      0.74 o 
   4 -10   6       20.40       19.33      1.01 o 
   5 -10   6        2.99        2.25      0.55 o 
  -3  -9   6       13.64       18.35      1.11 o 
  -2  -9   6       62.93       66.24      2.08 o 
  -1  -9   6        3.46        4.00      0.65 o 
   0  -9   6       67.42       71.63      2.72 o 
   1  -9   6      331.69      328.06      7.66 o 
   2  -9   6       80.09       81.27      2.34 o 
   3  -9   6       42.92       38.75      1.31 o 
   4  -9   6       16.42       16.20      0.92 o 
   5  -9   6      202.36      201.63      3.75 o 
  -4  -8   6        0.61        0.61      0.50 o 
  -3  -8   6      202.77      199.80      4.18 o 
  -2  -8   6      215.77      224.95      4.50 o 
  -1  -8   6        6.82        9.94      0.74 o 
   0  -8   6        7.63       10.05      0.75 o 
   1  -8   6      106.24       96.38      3.04 o 
   2  -8   6       92.46       92.65      1.96 o 
   3  -8   6       38.79       40.54      1.51 o 
   4  -8   6       51.63       54.08      1.53 o 
   5  -8   6        0.43        0.28      0.42 o 
   6  -8   6       21.10       22.20      1.57 o 
  -5  -7   6       97.17       99.60      4.61 o 
  -4  -7   6      136.82      147.91      3.42 o 
  -3  -7   6       25.35       30.22      1.29 o 
  -2  -7   6      124.24      108.25      2.59 o 
  -1  -7   6      151.19      127.65      2.76 o 
   0  -7   6       23.14       23.89      0.97 o 
   1  -7   6       56.72       59.56      1.56 o 
   2  -7   6      200.08      196.34      3.27 o 
   3  -7   6        2.19        1.83      0.42 o 
   4  -7   6       27.21       25.84      1.18 o 
   5  -7   6       70.22       67.06      1.74 o 
   6  -7   6        9.10        9.90      0.98 o 
  -6  -6   6        2.54        1.08      1.08 o 
  -5  -6   6      107.77      113.67      2.40 o 
  -4  -6   6      129.72      124.63      3.85 o 
  -3  -6   6       59.07       58.19      1.73 o 
  -2  -6   6       56.58       54.16      1.62 o 
  -1  -6   6        2.42        8.48      0.59 o 
   0  -6   6       66.38       61.19      1.56 o 
   1  -6   6      100.81      110.14      1.92 o 
   2  -6   6     1107.40     1095.13     14.35 o 
   3  -6   6      226.18      213.07      3.47 o 
   4  -6   6       14.57       14.86      1.04 o 
   5  -6   6        0.08        0.23      0.39 o 
   6  -6   6      140.96      128.76      3.16 o 
   7  -6   6       24.95       24.85      1.41 o 
  -6  -5   6      157.44      158.63      6.15 o 
  -5  -5   6      218.99      213.57      3.97 o 
  -4  -5   6       10.95       12.59      0.69 o 
  -3  -5   6       16.09       21.07      0.98 o 
  -2  -5   6      279.94      279.24      4.96 o 
  -1  -5   6      448.62      433.25      7.06 o 
   0  -5   6      118.93      115.70      2.00 o 
   1  -5   6       34.64       36.50      0.89 o 
   2  -5   6      157.51      177.91      2.91 o 
   3  -5   6       80.67       77.77      1.63 o 
   4  -5   6      161.97      172.82      2.97 o 
   5  -5   6       10.09        9.15      0.77 o 
   6  -5   6       61.01       63.58      2.01 o 
   7  -5   6       76.08       75.49      2.57 o 
  -7  -4   6       19.25       17.83      2.00 o 
  -6  -4   6       17.71       17.30      0.85 o 
  -5  -4   6       54.66       55.55      1.45 o 
  -4  -4   6      966.39      893.26     12.07 o 
  -3  -4   6      191.64      185.08      3.60 o 
  -2  -4   6        9.94       10.33      0.48 o 
  -1  -4   6        5.15        3.19      0.22 o 
   0  -4   6       24.06       21.13      0.59 o 
   1  -4   6       10.09       13.06      0.41 o 
   2  -4   6      562.14      570.42      6.37 o 
   3  -4   6      357.87      321.18      4.67 o 
   4  -4   6        6.61        3.29      0.49 o 
   5  -4   6       25.26       24.30      1.88 o 
   6  -4   6       83.98       78.63      2.25 o 
   7  -4   6       74.46       71.72      2.44 o 
  -7  -3   6       82.43       78.09      4.00 o 
  -6  -3   6        0.12        2.09      0.39 o 
  -5  -3   6       90.31       90.21      1.97 o 
  -4  -3   6       11.65       11.34      0.61 o 
  -3  -3   6        0.29        2.99      0.27 o 
  -2  -3   6      202.34      187.57      3.01 o 
  -1  -3   6      642.95      690.70      7.35 o 
   0  -3   6       45.02       59.50      0.89 o 
   1  -3   6       83.33       89.01      1.13 o 
   2  -3   6       35.90       30.22      0.58 o 
   3  -3   6      321.19      309.58      3.90 o 
   4  -3   6      340.41      338.50      4.93 o 
   5  -3   6       14.51       15.38      0.94 o 
   6  -3   6       35.42       31.35      1.33 o 
   7  -3   6       19.42       21.09      1.24 o 
  -7  -2   6       11.68       13.74      1.43 o 
  -6  -2   6       63.79       61.40      1.82 o 
  -5  -2   6      345.98      349.01      5.27 o 
  -4  -2   6      803.56      798.90      9.46 o 
  -3  -2   6      689.82      677.85      8.39 o 
  -2  -2   6       19.30       18.94      0.52 o 
  -1  -2   6       63.56       70.13      1.03 o 
   0  -2   6      344.21      342.03      4.77 o 
   1  -2   6      825.81      873.38      9.94 o 
   2  -2   6      166.89      184.16      2.08 o 
   3  -2   6      854.62      873.39      8.60 o 
   4  -2   6        0.08        0.86      0.39 o 
   5  -2   6        0.98        1.59      1.46 o 
   6  -2   6       86.77       83.76      2.30 o 
   7  -2   6       45.16       46.14      1.77 o 
  -8  -1   6      270.23      286.21      9.68 o 
  -7  -1   6      284.86      280.75      5.32 o 
  -6  -1   6        7.99        9.50      0.74 o 
  -5  -1   6      161.73      161.12      3.27 o 
  -4  -1   6       94.56       85.76      1.30 o 
  -3  -1   6      457.26      452.54      4.97 o 
  -2  -1   6      372.08      434.45      6.60 o 
  -1  -1   6       59.77       56.08      0.88 o 
   0  -1   6     2063.47     2201.45     27.45 o 
   1  -1   6        0.04        1.43      0.32 o 
   2  -1   6      445.90      502.15      4.75 o 
   3  -1   6      396.14      391.49      4.06 o 
   4  -1   6     1060.05     1040.92     12.05 o 
   5  -1   6      138.56      129.70      2.39 o 
   6  -1   6       62.25       57.54      1.88 o 
  -8   0   6      132.02      131.27      5.53 o 
  -7   0   6       21.39       21.74      1.13 o 
  -6   0   6       81.86       84.78      1.78 o 
  -5   0   6      169.82      164.40      2.75 o 
  -4   0   6      122.12      113.33      1.75 o 
  -3   0   6      592.28      595.69      7.81 o 
  -2   0   6      944.55     1037.33     12.15 o 
  -1   0   6        2.31        5.05      0.24 o 
   0   0   6      123.61      179.76      2.01 o 
   1   0   6      215.24      193.59      2.15 o 
   2   0   6      423.07      428.06      5.17 o 
   3   0   6       20.49       23.28      0.70 o 
   4   0   6       39.45       38.30      1.45 o 
   5   0   6        2.81        3.06      0.42 o 
   6   0   6        0.18        0.08      0.44 o 
  -8   1   6        5.92        7.38      0.74 o 
  -7   1   6      138.77      139.72      2.36 o 
  -6   1   6       44.36       41.52      1.04 o 
  -5   1   6        0.01        0.22      0.24 o 
  -4   1   6      119.09      124.53      2.19 o 
  -3   1   6     1211.85     1197.51     15.14 o 
  -2   1   6      835.22      836.08      9.60 o 
  -1   1   6        0.21        3.05      0.31 o 
   0   1   6      853.23      918.08      9.69 o 
   1   1   6        0.61        1.31      0.17 o 
   2   1   6      182.63      186.77      2.54 o 
   3   1   6      208.12      206.32      2.90 o 
   4   1   6      292.39      293.30      3.98 o 
   5   1   6       72.99       73.90      1.58 o 
   6   1   6        7.41        8.34      0.66 o 
  -8   2   6       35.48       35.88      1.45 o 
  -7   2   6       41.12       42.39      1.13 o 
  -6   2   6      232.34      229.28      3.28 o 
  -5   2   6       22.49       19.15      0.65 o 
  -4   2   6       40.22       37.54      1.04 o 
  -3   2   6        0.05        1.75      0.53 o 
  -2   2   6       67.67       71.38      1.90 o 
  -1   2   6       15.20       24.54      0.57 o 
   0   2   6      263.24      251.21      4.33 o 
   1   2   6      144.80      127.45      2.06 o 
   2   2   6       17.48       13.91      0.93 o 
   3   2   6        0.18        0.42      0.26 o 
   4   2   6       13.10       17.89      0.74 o 
   5   2   6      249.69      262.05      4.97 o 
  -8   3   6       43.25       44.58      1.36 o 
  -7   3   6       47.88       49.26      1.42 o 
  -6   3   6       95.85       87.90      1.65 o 
  -5   3   6        5.52        4.62      0.40 o 
  -4   3   6        3.64        4.10      0.42 o 
  -3   3   6     1128.46     1101.13     14.41 o 
  -2   3   6     1986.09     1909.00     24.35 o 
  -1   3   6        0.55        1.54      0.23 o 
   0   3   6      423.49      448.30      5.47 o 
   1   3   6       31.62       34.10      1.02 o 
   2   3   6      141.17      134.77      2.35 o 
   3   3   6       84.45       85.24      1.77 o 
   4   3   6        0.02        0.21      0.42 o 
   5   3   6      192.72      197.70      4.93 o 
  -8   4   6        4.87        4.02      0.62 o 
  -7   4   6       30.84       31.25      1.06 o 
  -6   4   6      209.88      197.74      2.96 o 
  -5   4   6      317.57      314.65      4.21 o 
  -4   4   6       66.57       65.28      1.56 o 
  -3   4   6      202.76      206.23      6.03 o 
  -2   4   6      366.02      341.33      6.13 o 
  -1   4   6      820.35      766.12     10.33 o 
   0   4   6      439.94      437.99      5.43 o 
   1   4   6      570.47      560.64      7.52 o 
   2   4   6       52.87       56.17      1.40 o 
   3   4   6       20.33       18.73      1.35 o 
   4   4   6      204.03      212.22      3.78 o 
  -8   5   6       36.37       35.59      1.85 o 
  -7   5   6        0.01        0.49      0.41 o 
  -6   5   6      169.90      167.50      3.10 o 
  -5   5   6      258.02      252.48      6.46 o 
  -4   5   6      387.89      384.51      5.76 o 
  -3   5   6      212.16      215.09      3.60 o 
  -2   5   6     1854.21     1773.13     26.64 o 
  -1   5   6      896.65      841.96     11.38 o 
   0   5   6      124.93      130.17      2.08 o 
   1   5   6      110.46      103.49      2.05 o 
   2   5   6      113.95      123.17      3.50 o 
   3   5   6      165.21      176.55      3.88 o 
   4   5   6        0.02        1.03      0.51 o 
  -7   6   6        7.25        6.92      0.98 o 
  -6   6   6        3.12        3.81      0.53 o 
  -5   6   6      138.64      135.27      3.15 o 
  -4   6   6      155.33      150.87      2.87 o 
  -3   6   6       22.04       21.36      1.11 o 
  -2   6   6      173.00      161.18      2.95 o 
  -1   6   6      203.52      206.86      4.12 o 
   0   6   6        0.74        4.74      1.09 o 
   1   6   6      111.26      102.87      2.60 o 
   2   6   6        8.59        8.93      0.88 o 
   3   6   6        3.29        3.69      0.74 o 
  -7   7   6       34.12       33.83      1.85 o 
  -6   7   6       15.45       14.65      0.90 o 
  -5   7   6        2.03        2.15      0.50 o 
  -4   7   6       17.07       18.48      0.96 o 
  -3   7   6       47.96       55.23      1.86 o 
  -2   7   6       89.87       85.31      2.35 o 
  -1   7   6       86.58       84.71      1.93 o 
   0   7   6        1.61        3.97      0.65 o 
   1   7   6       10.75       13.64      0.99 o 
   2   7   6       18.78       20.52      1.26 o 
  -6   8   6       35.42       34.79      1.90 o 
  -5   8   6      127.75      121.26      2.63 o 
  -4   8   6       10.48       10.06      0.91 o 
  -3   8   6       16.12       14.34      0.99 o 
  -2   8   6      151.31      166.21      3.24 o 
  -1   8   6      256.87      272.49      4.53 o 
   0   8   6       52.21       66.61      2.17 o 
  -4   9   6      114.32      134.78      2.82 o 
  -3   9   6        1.32        4.23      0.60 o 
  -2   9   6        1.02        2.79      0.55 o 
  -1 -10   7      144.95      154.17      4.67 o 
   0 -10   7       81.44       85.29      3.15 o 
   1 -10   7      122.32      124.38      3.40 o 
   2 -10   7      208.89      220.02      4.79 o 
   3 -10   7        0.02        0.89      0.56 o 
   4 -10   7        1.35        1.54      0.62 o 
  -3  -9   7        0.16       -0.31      0.44 o 
  -2  -9   7        0.05        0.92      0.47 o 
  -1  -9   7       88.90       84.79      3.90 o 
   0  -9   7       24.98       32.87      1.79 o 
   1  -9   7        9.85       11.51      1.14 o 
   2  -9   7       30.30       29.03      1.39 o 
   3  -9   7      126.47      128.09      5.06 o 
   4  -9   7       94.60       95.74      2.26 o 
   5  -9   7        0.06        0.25      0.55 o 
  -4  -8   7      135.95      125.23      3.18 o 
  -3  -8   7        3.51        5.25      0.73 o 
  -2  -8   7       12.24       17.78      1.03 o 
  -1  -8   7      264.48      250.37      4.77 o 
   0  -8   7      207.26      196.12      5.05 o 
   1  -8   7        0.13        0.08      0.54 o 
   2  -8   7      109.03      105.97      2.69 o 
   3  -8   7        0.68        0.56      0.40 o 
   4  -8   7       37.21       35.84      1.29 o 
   5  -8   7        6.50        6.99      0.71 o 
  -5  -7   7        8.84       13.70      0.86 o 
  -4  -7   7      180.82      181.19      3.99 o 
  -3  -7   7      171.23      143.43      3.28 o 
  -2  -7   7        0.90        2.50      0.47 o 
  -1  -7   7       87.24       80.45      2.09 o 
   0  -7   7       55.13       54.11      1.58 o 
   1  -7   7       19.48       15.93      1.23 o 
   2  -7   7      167.18      157.02      2.81 o 
   3  -7   7      173.51      168.94      3.03 o 
   4  -7   7      279.06      274.46      4.47 o 
   5  -7   7       52.53       54.36      1.61 o 
   6  -7   7        9.70       10.85      1.00 o 
  -5  -6   7        3.07        5.27      0.59 o 
  -4  -6   7      328.19      326.34      5.18 o 
  -3  -6   7       95.55       95.99      2.66 o 
  -2  -6   7      183.69      159.23      3.31 o 
  -1  -6   7       46.22       46.72      1.68 o 
   0  -6   7      606.12      567.44      9.10 o 
   1  -6   7      207.05      219.36      3.34 o 
   2  -6   7        5.28        5.09      0.51 o 
   3  -6   7        0.03       -0.01      0.29 o 
   4  -6   7      105.07      100.17      2.13 o 
   5  -6   7        5.27        6.85      0.78 o 
   6  -6   7        6.22        5.28      0.76 o 
  -6  -5   7       73.89       69.10      1.82 o 
  -5  -5   7        0.38        0.07      0.32 o 
  -4  -5   7      139.49      140.68      2.68 o 
  -3  -5   7      538.63      489.85      8.21 o 
  -2  -5   7      156.15      135.33      2.84 o 
  -1  -5   7        4.58        5.88      0.50 o 
   0  -5   7       80.46       74.73      1.45 o 
   1  -5   7      119.20      112.33      1.95 o 
   2  -5   7      133.44      139.53      2.45 o 
   3  -5   7      262.07      239.34      3.78 o 
   4  -5   7       55.95       51.82      1.36 o 
   5  -5   7        3.91        5.50      0.65 o 
   6  -5   7        1.50        1.36      0.58 o 
  -7  -4   7        4.64        7.22      1.38 o 
  -6  -4   7       16.51       17.19      0.87 o 
  -5  -4   7        8.27        7.46      0.59 o 
  -4  -4   7       88.34       73.25      1.71 o 
  -3  -4   7       11.31        9.81      0.57 o 
  -2  -4   7       71.99       71.98      1.83 o 
  -1  -4   7       23.59       29.10      0.99 o 
   0  -4   7      408.84      406.91      6.92 o 
   1  -4   7      212.58      202.54      2.51 o 
   2  -4   7        0.37        0.18      0.15 o 
   3  -4   7       41.35       46.15      1.40 o 
   4  -4   7      266.47      272.13      6.90 o 
   5  -4   7      507.20      503.87      8.45 o 
   6  -4   7        2.09        3.05      0.90 o 
  -7  -3   7        5.32        4.00      0.92 o 
  -6  -3   7      115.07      112.20      2.36 o 
  -5  -3   7       80.83       77.33      2.44 o 
  -4  -3   7      845.07      834.45     11.36 o 
  -3  -3   7     1987.78     1976.38     25.53 o 
  -2  -3   7        3.81        5.91      0.42 o 
  -1  -3   7       80.04       84.93      1.35 o 
   0  -3   7       38.54       28.09      0.55 o 
   1  -3   7      291.08      283.62      3.03 o 
   2  -3   7      286.81      294.69      3.17 o 
   3  -3   7       37.74       38.16      1.03 o 
   4  -3   7      213.80      209.82      4.53 o 
   5  -3   7        0.35        2.45      2.46 o 
   6  -3   7       89.52       79.36      2.27 o 
  -7  -2   7       60.53       61.99      1.96 o 
  -6  -2   7      622.16      602.81     10.04 o 
  -5  -2   7        5.91        6.45      0.53 o 
  -4  -2   7       61.14       60.60      1.44 o 
  -3  -2   7      286.34      280.84      4.10 o 
  -2  -2   7      577.98      548.71      6.09 o 
  -1  -2   7      165.35      167.17      2.11 o 
   0  -2   7        1.81        3.91      0.26 o 
   1  -2   7      201.24      196.15      2.43 o 
   2  -2   7      505.33      525.06      5.00 o 
   3  -2   7        0.16        0.78      0.19 o 
   4  -2   7       25.69       26.51      0.81 o 
   5  -2   7      324.23      320.15      4.95 o 
   6  -2   7      192.80      189.16      3.98 o 
  -8  -1   7      205.76      204.90      7.69 o 
  -7  -1   7       40.91       46.90      1.67 o 
  -6  -1   7       62.94       64.92      1.91 o 
  -5  -1   7      168.74      155.06      3.25 o 
  -4  -1   7       17.77       19.12      0.64 o 
  -3  -1   7      858.31      831.66     10.14 o 
  -2  -1   7       94.30       86.17      1.31 o 
  -1  -1   7       81.25       87.78      1.28 o 
   0  -1   7       45.12       42.99      1.01 o 
   1  -1   7      267.64      247.82      2.96 o 
   2  -1   7      446.63      429.39      4.16 o 
   3  -1   7        0.46        0.30      0.32 o 
   4  -1   7       41.80       41.71      1.23 o 
   5  -1   7       78.97       78.67      2.37 o 
   6  -1   7       56.07       62.35      2.96 o 
  -8   0   7       13.44       11.63      1.18 o 
  -7   0   7       59.80       64.02      2.00 o 
  -6   0   7      423.61      409.69      7.15 o 
  -5   0   7        0.01       -0.05      0.26 o 
  -4   0   7       99.69      101.12      2.21 o 
  -3   0   7      953.92      965.76     12.33 o 
  -2   0   7     1019.12     1003.06     10.76 o 
  -1   0   7      116.42       99.54      1.79 o 
   0   0   7       54.86       49.23      0.84 o 
   1   0   7        0.61        0.98      0.26 o 
   2   0   7       38.81       43.10      0.77 o 
   3   0   7       33.68       31.79      0.84 o 
   4   0   7        2.24        2.84      0.41 o 
   5   0   7       58.68       61.27      1.41 o 
   6   0   7       31.36       30.85      1.24 o 
  -8   1   7      530.62      552.05     11.35 o 
  -7   1   7        4.02        4.30      0.65 o 
  -6   1   7      156.83      157.31      2.83 o 
  -5   1   7      162.89      164.25      2.83 o 
  -4   1   7      506.17      504.00      7.04 o 
  -3   1   7       30.66       34.48      0.95 o 
  -2   1   7      222.29      220.01      3.05 o 
  -1   1   7      403.80      413.18      5.75 o 
   0   1   7      223.85      214.25      3.71 o 
   1   1   7      464.94      480.94      5.57 o 
   2   1   7     1068.41     1053.60     13.64 o 
   3   1   7       16.20       15.76      0.78 o 
   4   1   7      126.17      113.28      2.00 o 
   5   1   7       39.55       43.65      1.41 o 
  -8   2   7        0.22        1.31      0.69 o 
  -7   2   7       58.38       63.46      1.66 o 
  -6   2   7        7.25        7.75      0.59 o 
  -5   2   7        3.48        4.23      0.44 o 
  -4   2   7        8.39        9.24      0.55 o 
  -3   2   7      191.62      185.37      3.05 o 
  -2   2   7      752.12      710.21      9.56 o 
  -1   2   7      688.12      658.27      9.77 o 
   0   2   7       15.06       13.38      1.08 o 
   1   2   7      300.45      312.19      4.60 o 
   2   2   7      102.59      102.90      7.15 o 
   3   2   7      244.84      247.69      3.98 o 
   4   2   7       37.36       33.83      1.58 o 
   5   2   7        7.97        8.29      0.77 o 
  -8   3   7       16.08       17.25      0.88 o 
  -7   3   7       18.34       19.12      0.93 o 
  -6   3   7      116.13      110.34      2.30 o 
  -5   3   7      285.09      273.26      4.33 o 
  -4   3   7      180.30      170.37      2.96 o 
  -3   3   7      320.41      308.90      4.69 o 
  -2   3   7      136.46      135.11      2.44 o 
  -1   3   7       71.79       76.91      1.33 o 
   0   3   7     1207.11     1138.78     14.63 o 
   1   3   7      325.45      307.37      4.41 o 
   2   3   7      849.94      823.33     11.09 o 
   3   3   7      581.51      558.01      9.28 o 
   4   3   7       64.64       65.64      2.04 o 
  -8   4   7      521.91      554.83      9.29 o 
  -7   4   7       71.52       74.77      1.97 o 
  -6   4   7       85.71       87.98      2.05 o 
  -5   4   7       26.72       24.55      0.98 o 
  -4   4   7        0.51        0.82      0.32 o 
  -3   4   7       10.25        8.94      0.57 o 
  -2   4   7        0.07        1.00      0.31 o 
  -1   4   7       44.42       43.83      1.01 o 
   0   4   7      177.89      183.52      2.69 o 
   1   4   7       13.21       12.80      0.82 o 
   2   4   7       38.47       38.02      1.61 o 
   3   4   7       95.28      104.43      2.73 o 
   4   4   7        0.05        0.71      0.47 o 
  -7   5   7        6.63        6.58      0.66 o 
  -6   5   7      111.56      104.19      2.30 o 
  -5   5   7       39.30       35.09      1.34 o 
  -4   5   7        2.39        1.52      0.42 o 
  -3   5   7      227.76      218.27      3.72 o 
  -2   5   7      201.21      186.96      3.28 o 
  -1   5   7        0.92        0.79      0.32 o 
   0   5   7      258.85      263.73      4.19 o 
   1   5   7      105.09      112.17      2.71 o 
   2   5   7       49.61       39.15      1.53 o 
   3   5   7       51.88       45.18      1.76 o 
  -7   6   7       10.46       12.89      0.85 o 
  -6   6   7       53.58       53.56      1.61 o 
  -5   6   7       28.47       28.59      1.13 o 
  -4   6   7      127.83      119.43      2.49 o 
  -3   6   7      113.55      113.13      2.60 o 
  -2   6   7        2.80        2.76      0.46 o 
  -1   6   7       53.90       47.28      1.60 o 
   0   6   7       11.57       12.75      1.59 o 
   1   6   7       13.36       14.62      1.08 o 
   2   6   7       36.14       33.74      1.65 o 
  -6   7   7        0.32        1.51      0.50 o 
  -5   7   7       64.52       60.33      1.74 o 
  -4   7   7       74.52       69.04      1.84 o 
  -3   7   7        0.60        0.45      0.36 o 
  -2   7   7        0.01        0.56      0.44 o 
  -1   7   7       73.66       79.29      1.92 o 
   0   7   7      167.98      187.06      4.09 o 
   1   7   7       28.02       37.71      1.66 o 
  -5   8   7        2.42        3.61      0.64 o 
  -4   8   7       36.82       36.85      1.35 o 
  -3   8   7      389.08      421.39      7.73 o 
  -2   8   7       97.05      129.30      2.75 o 
  -1   8   7      117.72      107.07      2.89 o 
  -1 -10   8       23.94       26.99      1.79 o 
   0 -10   8        0.55       -0.08      0.54 o 
   1 -10   8        0.04       -0.10      0.44 o 
   2 -10   8        1.84        3.45      0.71 o 
   3 -10   8       80.17       86.48      2.66 o 
  -2  -9   8        2.00        1.49      1.00 o 
  -1  -9   8        0.38        0.69      0.54 o 
   0  -9   8      115.98      122.04      3.80 o 
   1  -9   8      318.08      298.52      5.86 o 
   2  -9   8        5.99        5.39      0.74 o 
   3  -9   8       37.40       38.72      1.65 o 
   4  -9   8       37.02       33.94      1.54 o 
  -4  -8   8      120.99      134.35      3.39 o 
  -3  -8   8       76.26       90.50      2.54 o 
  -2  -8   8      220.98      204.17      4.25 o 
  -1  -8   8       51.32       40.74      1.47 o 
   0  -8   8       80.72       74.31      2.65 o 
   1  -8   8        2.78        2.21      0.56 o 
   2  -8   8       74.48       72.18      2.15 o 
   3  -8   8        0.09        0.19      0.41 o 
   4  -8   8      233.30      232.13      4.08 o 
   5  -8   8       90.19       87.99      2.54 o 
  -4  -7   8        5.86        7.40      0.65 o 
  -3  -7   8       63.91       65.39      2.00 o 
  -2  -7   8        9.19       11.05      0.80 o 
  -1  -7   8       23.05       16.90      1.23 o 
   0  -7   8        1.49        0.92      0.35 o 
   1  -7   8      280.43      269.79      5.11 o 
   2  -7   8      105.95      100.81      2.56 o 
   3  -7   8        0.51        0.91      0.42 o 
   4  -7   8      103.49      103.68      2.28 o 
   5  -7   8       75.77       75.06      2.82 o 
  -5  -6   8       32.91       30.08      1.49 o 
  -4  -6   8      330.28      317.04      5.12 o 
  -3  -6   8       61.51       72.87      2.72 o 
  -2  -6   8       22.84       29.81      1.24 o 
  -1  -6   8      180.16      161.39      3.33 o 
   0  -6   8       48.38       38.51      1.26 o 
   1  -6   8      109.95      110.14      2.56 o 
   2  -6   8       55.76       56.21      1.41 o 
   3  -6   8       11.59       11.70      0.70 o 
   4  -6   8       71.79       73.62      1.80 o 
   5  -6   8       48.89       50.46      2.36 o 
   6  -6   8        4.58        5.70      0.85 o 
  -6  -5   8      245.32      238.02      4.21 o 
  -5  -5   8       15.03       12.93      0.80 o 
  -4  -5   8       52.74       46.25      1.60 o 
  -3  -5   8        6.10        7.52      0.55 o 
  -2  -5   8      786.61      712.03     11.38 o 
  -1  -5   8      676.27      611.49     10.25 o 
   0  -5   8      195.21      181.06      3.80 o 
   1  -5   8      635.65      638.42      7.69 o 
   2  -5   8       40.84       40.02      1.12 o 
   3  -5   8       41.92       47.92      1.29 o 
   4  -5   8       14.28       15.66      0.94 o 
   5  -5   8      151.05      154.01      3.43 o 
   6  -5   8      138.37      138.10      3.93 o 
  -6  -4   8       19.69       17.38      0.91 o 
  -5  -4   8        2.39        1.93      0.42 o 
  -4  -4   8      119.31      100.88      2.13 o 
  -3  -4   8      133.70      145.51      2.69 o 
  -2  -4   8      963.82      930.78     12.48 o 
  -1  -4   8      159.77      163.23      3.18 o 
   0  -4   8      161.81      176.75      2.47 o 
   1  -4   8       25.31       22.51      0.57 o 
   2  -4   8      339.58      334.14      3.92 o 
   3  -4   8       46.76       43.19      1.66 o 
   4  -4   8       36.30       38.42      1.36 o 
   5  -4   8        9.70        9.67      0.88 o 
   6  -4   8       26.42       23.00      1.27 o 
  -7  -3   8        2.42        2.13      0.68 o 
  -6  -3   8       18.99       22.77      1.01 o 
  -5  -3   8      298.29      298.50      4.80 o 
  -4  -3   8      457.73      449.94      6.62 o 
  -3  -3   8       30.99       31.52      1.04 o 
  -2  -3   8        6.40        4.75      0.78 o 
  -1  -3   8     1510.40     1533.07     14.80 o 
   0  -3   8      170.44      159.10      1.87 o 
   1  -3   8      164.07      163.66      1.94 o 
   2  -3   8       22.81       23.94      0.78 o 
   3  -3   8        2.97        3.75      0.35 o 
   4  -3   8        6.17        6.12      0.62 o 
   5  -3   8       52.34       55.78      1.92 o 
   6  -3   8       47.80       52.31      1.86 o 
  -7  -2   8       46.83       45.33      1.92 o 
  -6  -2   8       71.33       69.01      2.09 o 
  -5  -2   8        6.24        5.52      0.55 o 
  -4  -2   8      110.38      100.50      2.24 o 
  -3  -2   8       32.73       33.72      1.01 o 
  -2  -2   8      321.30      316.01      4.12 o 
  -1  -2   8       75.77       80.82      2.20 o 
   0  -2   8      268.54      276.04      4.43 o 
   1  -2   8      107.03      108.93      1.61 o 
   2  -2   8      476.99      482.59      4.67 o 
   3  -2   8       61.29       55.54      1.30 o 
   4  -2   8       33.03       33.02      1.07 o 
   5  -2   8       35.20       35.41      1.25 o 
   6  -2   8        0.81        2.20      0.61 o 
  -7  -1   8       80.33       75.32      2.27 o 
  -6  -1   8      113.99      113.20      2.80 o 
  -5  -1   8      393.86      381.45      6.71 o 
  -4  -1   8     1053.72     1035.78     13.90 o 
  -3  -1   8        9.77       12.31      0.53 o 
  -2  -1   8      253.30      268.73      3.29 o 
  -1  -1   8     1066.65     1052.53     11.26 o 
   0  -1   8     1107.76     1072.83     12.36 o 
   1  -1   8       44.57       51.55      1.57 o 
   2  -1   8       35.53       34.30      0.63 o 
   3  -1   8       59.48       62.55      1.27 o 
   4  -1   8       78.96       78.84      1.77 o 
   5  -1   8       56.30       54.91      2.14 o 
  -7   0   8        0.14        1.08      0.47 o 
  -6   0   8      553.61      548.10      9.28 o 
  -5   0   8      280.27      270.96      5.08 o 
  -4   0   8        7.99        9.63      0.55 o 
  -3   0   8        8.00        7.86      0.64 o 
  -2   0   8       57.72       56.90      1.28 o 
  -1   0   8      404.77      386.89      5.48 o 
   0   0   8      132.32      129.40      2.84 o 
   1   0   8       10.45       12.19      0.58 o 
   2   0   8      100.91      104.54      1.76 o 
   3   0   8      557.69      570.47      7.01 o 
   4   0   8       38.98       40.40      1.09 o 
   5   0   8       29.87       26.53      1.72 o 
  -7   1   8      186.67      192.58      4.12 o 
  -6   1   8       19.88       17.91      1.25 o 
  -5   1   8      295.92      283.82      4.45 o 
  -4   1   8       22.90       22.57      1.04 o 
  -3   1   8      147.87      143.27      2.53 o 
  -2   1   8       68.68       68.70      1.49 o 
  -1   1   8      289.32      279.82      3.38 o 
   0   1   8      386.37      368.73      4.27 o 
   1   1   8       83.97       80.67      2.03 o 
   2   1   8       59.68       53.63      1.51 o 
   3   1   8       26.01       22.15      0.90 o 
   4   1   8      328.15      342.23      5.32 o 
   5   1   8      202.51      213.66      3.80 o 
  -7   2   8       12.24       13.63      1.15 o 
  -6   2   8      234.41      233.74      3.95 o 
  -5   2   8       73.14       69.77      1.69 o 
  -4   2   8     1071.33      999.29     13.34 o 
  -3   2   8      366.69      321.55      4.86 o 
  -2   2   8       19.98       18.65      0.74 o 
  -1   2   8       43.45       48.86      1.24 o 
   0   2   8      103.97       98.64      1.92 o 
   1   2   8       38.41       34.52      1.03 o 
   2   2   8      141.40      139.29      2.99 o 
   3   2   8       27.16       25.13      1.22 o 
   4   2   8      143.90      133.22      2.70 o 
  -7   3   8       61.15       62.81      1.72 o 
  -6   3   8      169.07      164.70      3.11 o 
  -5   3   8       16.36       16.04      0.82 o 
  -4   3   8        3.32        4.58      0.61 o 
  -3   3   8       20.45       25.45      1.09 o 
  -2   3   8       64.09       54.75      1.40 o 
  -1   3   8       21.40       17.11      0.62 o 
   0   3   8       40.95       35.87      1.54 o 
   1   3   8       68.28       67.40      1.65 o 
   2   3   8       25.34       25.14      1.17 o 
   3   3   8       15.75       18.99      0.93 o 
   4   3   8       96.84      108.58      3.86 o 
  -7   4   8       49.57       52.42      1.61 o 
  -6   4   8      213.61      216.58      3.83 o 
  -5   4   8       58.34       51.05      1.50 o 
  -4   4   8      672.90      602.42      8.58 o 
  -3   4   8       41.84       39.36      1.33 o 
  -2   4   8       50.93       39.19      1.18 o 
  -1   4   8       38.73       44.26      1.05 o 
   0   4   8      330.45      329.28      4.38 o 
   1   4   8       75.86       74.11      2.07 o 
   2   4   8        8.98       13.96      0.93 o 
   3   4   8        0.01       -0.19      0.50 o 
  -7   5   8       58.59       59.65      1.76 o 
  -6   5   8       24.66       20.54      0.97 o 
  -5   5   8        0.50        0.46      0.37 o 
  -4   5   8       10.71       14.36      1.02 o 
  -3   5   8      310.07      302.93      4.87 o 
  -2   5   8      107.46      103.77      2.24 o 
  -1   5   8        2.20        2.38      0.43 o 
   0   5   8        1.36        0.52      0.38 o 
   1   5   8        9.10       12.49      0.88 o 
   2   5   8       47.26       50.40      1.83 o 
  -6   6   8      101.13      104.72      2.47 o 
  -5   6   8        3.94        6.68      0.84 o 
  -4   6   8       69.10       67.26      1.82 o 
  -3   6   8       15.16       13.90      0.84 o 
  -2   6   8        1.39        0.74      0.40 o 
  -1   6   8       35.33       35.24      1.47 o 
   0   6   8        5.07        5.60      0.68 o 
   1   6   8      285.64      297.09      7.07 o 
  -5   7   8       20.36       20.47      1.07 o 
  -4   7   8       11.08        9.96      0.79 o 
  -3   7   8       86.55       82.05      2.08 o 
  -2   7   8      205.38      225.20      4.74 o 
  -1   7   8       85.73      107.82      2.86 o 
   1 -10   9       41.58       48.04      2.34 o 
  -2  -9   9      255.56      269.53      5.42 o 
  -1  -9   9      103.40       96.20      3.77 o 
   0  -9   9       23.09       21.68      1.52 o 
   1  -9   9        0.57        0.69      0.47 o 
   2  -9   9       22.92       23.01      1.30 o 
   3  -9   9       55.68       54.56      2.01 o 
  -3  -8   9       10.70       15.47      1.06 o 
  -2  -8   9       39.96       39.20      1.96 o 
  -1  -8   9        3.05        3.89      0.56 o 
   0  -8   9       19.08       16.22      1.25 o 
   1  -8   9        1.72        3.97      0.61 o 
   2  -8   9        5.03        5.27      0.70 o 
   3  -8   9       14.75       17.35      1.48 o 
   4  -8   9       61.68       60.07      1.77 o 
  -4  -7   9        0.07        0.65      0.38 o 
  -3  -7   9      127.64      128.47      3.16 o 
  -2  -7   9      368.69      346.45      6.35 o 
  -1  -7   9       54.26       56.54      1.91 o 
   0  -7   9       69.87       61.87      2.25 o 
   1  -7   9        2.80        3.49      0.71 o 
   2  -7   9      266.80      258.89      5.05 o 
   3  -7   9      281.31      282.50      4.60 o 
   4  -7   9        1.22        1.32      0.48 o 
   5  -7   9      159.83      161.58      4.56 o 
  -5  -6   9       80.66       83.82      2.10 o 
  -4  -6   9      251.39      219.53      3.93 o 
  -3  -6   9        4.56        5.65      0.54 o 
  -2  -6   9        8.60        4.85      0.59 o 
  -1  -6   9      147.59      142.73      3.17 o 
   0  -6   9      681.39      650.65     10.43 o 
   1  -6   9       51.27       48.64      1.54 o 
   2  -6   9      578.04      571.25     10.32 o 
   3  -6   9       68.79       72.22      1.97 o 
   4  -6   9       51.39       49.84      1.73 o 
   5  -6   9       13.70       14.66      1.06 o 
  -5  -5   9       66.43       61.67      1.74 o 
  -4  -5   9       66.32       63.30      1.73 o 
  -3  -5   9        8.83        9.60      0.89 o 
  -2  -5   9        0.82        2.16      0.44 o 
  -1  -5   9      174.07      180.79      3.60 o 
   0  -5   9      110.34      109.98      2.41 o 
   1  -5   9       84.62       91.46      2.03 o 
   2  -5   9        2.89        2.23      0.39 o 
   3  -5   9      287.13      288.78      4.57 o 
   4  -5   9      134.34      139.19      3.10 o 
   5  -5   9        0.00       -0.06      0.44 o 
  -6  -4   9        1.43        1.19      0.45 o 
  -5  -4   9       10.10       13.73      0.82 o 
  -4  -4   9      116.38      119.47      2.48 o 
  -3  -4   9      356.00      362.43      5.55 o 
  -2  -4   9       62.96       63.22      2.00 o 
  -1  -4   9       40.37       36.74      1.06 o 
   0  -4   9      359.19      342.96      4.36 o 
   1  -4   9      137.22      135.66      1.73 o 
   2  -4   9      104.40      108.21      1.82 o 
   3  -4   9        0.26        0.25      0.38 o 
   4  -4   9      140.34      143.06      3.13 o 
   5  -4   9       30.51       31.35      1.39 o 
  -6  -3   9        0.45        0.73      0.40 o 
  -5  -3   9       55.18       55.84      1.57 o 
  -4  -3   9      181.41      166.38      3.07 o 
  -3  -3   9      143.68      130.91      2.53 o 
  -2  -3   9      166.39      163.64      2.86 o 
  -1  -3   9      109.01      111.38      1.61 o 
   0  -3   9      274.60      292.61      3.20 o 
   1  -3   9      386.59      409.54      5.71 o 
   2  -3   9      172.65      185.14      2.08 o 
   3  -3   9      340.92      333.88      4.95 o 
   4  -3   9      303.74      315.37      5.72 o 
   5  -3   9       11.67       13.39      0.94 o 
  -7  -2   9       91.45       94.30      2.68 o 
  -6  -2   9        9.93       11.08      0.88 o 
  -5  -2   9        0.32        1.27      0.38 o 
  -4  -2   9      276.99      271.91      4.42 o 
  -3  -2   9      106.43      102.62      2.77 o 
  -2  -2   9     1021.40     1010.49     11.92 o 
  -1  -2   9      164.85      160.60      2.17 o 
   0  -2   9       44.24       52.36      1.03 o 
   1  -2   9        0.42        0.47      0.22 o 
   2  -2   9      145.21      146.77      1.73 o 
   3  -2   9       39.87       48.45      1.10 o 
   4  -2   9       40.74       46.46      1.34 o 
   5  -2   9       39.60       45.72      1.44 o 
  -7  -1   9        3.95        4.59      1.12 o 
  -6  -1   9      165.66      162.33      3.66 o 
  -5  -1   9       20.38       21.80      1.08 o 
  -4  -1   9      871.20      835.14     13.25 o 
  -3  -1   9     1320.40     1301.52     15.20 o 
  -2  -1   9       30.66       35.96      0.95 o 
  -1  -1   9      277.12      268.60      3.29 o 
   0  -1   9      227.22      229.86      3.62 o 
   1  -1   9      815.90      815.14     10.44 o 
   2  -1   9       13.93       13.26      0.49 o 
   3  -1   9      197.53      192.06      3.94 o 
   4  -1   9       72.64       68.54      1.70 o 
   5  -1   9       62.75       64.89      1.74 o 
  -7   0   9       55.62       55.90      2.44 o 
  -6   0   9       54.67       56.34      1.89 o 
  -5   0   9        0.94        1.47      0.41 o 
  -4   0   9        9.91        9.45      0.59 o 
  -3   0   9        5.57        8.77      0.57 o 
  -2   0   9      193.11      183.17      3.05 o 
  -1   0   9        7.13        6.66      0.40 o 
   0   0   9      391.59      392.94      4.55 o 
   1   0   9       71.64       64.73      1.66 o 
   2   0   9        0.39        0.34      0.26 o 
   3   0   9        9.16       10.84      0.71 o 
   4   0   9        0.05        0.34      0.51 o 
  -7   1   9        2.61        3.19      0.62 o 
  -6   1   9        9.35       11.38      1.41 o 
  -5   1   9       61.37       61.15      1.57 o 
  -4   1   9       21.44       19.68      0.82 o 
  -3   1   9      564.02      558.40      7.87 o 
  -2   1   9      617.93      559.42      7.82 o 
  -1   1   9       12.49        9.96      0.55 o 
   0   1   9       32.44       33.04      1.51 o 
   1   1   9       63.47       67.07      1.52 o 
   2   1   9        4.96        7.41      0.62 o 
   3   1   9        6.48        9.26      0.66 o 
   4   1   9       31.13       35.03      1.23 o 
  -7   2   9       38.37       41.94      1.68 o 
  -6   2   9        3.54        3.99      0.50 o 
  -5   2   9        0.03       -0.17      0.28 o 
  -4   2   9        2.67        2.65      0.42 o 
  -3   2   9      353.10      336.76      5.15 o 
  -2   2   9      437.64      405.76      5.99 o 
  -1   2   9        1.60        2.80      0.43 o 
   0   2   9      259.88      230.26      3.73 o 
   1   2   9       22.80       22.12      1.06 o 
   2   2   9      158.13      149.85      3.76 o 
   3   2   9       49.54       49.24      1.58 o 
  -7   3   9       27.41       26.52      1.39 o 
  -6   3   9       46.53       56.36      1.63 o 
  -5   3   9       37.85       44.99      1.38 o 
  -4   3   9       29.24       21.51      0.94 o 
  -3   3   9      121.40      121.58      2.44 o 
  -2   3   9      334.28      286.96      4.57 o 
  -1   3   9       17.72       18.73      0.66 o 
   1   3   9      139.88      150.30      4.34 o 
   2   3   9      119.25      117.90      2.85 o 
   3   3   9        3.13        5.64      0.61 o 
  -6   4   9       19.80       20.21      1.26 o 
  -5   4   9        5.88        4.83      0.59 o 
  -4   4   9       13.37       13.98      0.80 o 
  -3   4   9      199.63      189.48      3.40 o 
  -2   4   9      428.04      424.27      6.40 o 
  -1   4   9       36.12       41.00      1.31 o 
   0   4   9        0.00        0.54      0.53 o 
   1   4   9        0.40        1.30      0.49 o 
   2   4   9       18.37       26.10      1.31 o 
  -6   5   9       66.04       69.58      1.94 o 
  -5   5   9      130.20      128.17      2.74 o 
  -4   5   9        0.01        0.65      0.40 o 
  -3   5   9       28.18       26.21      1.07 o 
  -2   5   9        0.57        1.01      0.38 o 
  -1   5   9       53.81       57.37      1.62 o 
   0   5   9       15.25       17.15      1.05 o 
   1   5   9        9.71        7.38      1.02 o 
  -5   6   9        6.98       11.18      0.82 o 
  -4   6   9       78.52       72.22      1.95 o 
  -3   6   9       10.42       12.63      0.88 o 
  -2   6   9      278.81      270.54      5.19 o 
  -1   6   9       36.66       38.33      2.06 o 
  -1  -9  10       15.88       12.95      1.29 o 
   0  -9  10       69.59       65.74      2.65 o 
   1  -9  10        5.57        4.69      0.70 o 
   2  -9  10       89.57       84.95      2.62 o 
  -2  -8  10        1.60        0.11      0.41 o 
  -1  -8  10      175.89      171.73      4.77 o 
   0  -8  10      143.15      115.73      3.57 o 
   1  -8  10        1.81        1.47      0.50 o 
   2  -8  10       73.98       66.45      2.12 o 
   3  -8  10       24.37       24.89      1.88 o 
  -3  -7  10        4.09        5.52      1.15 o 
  -2  -7  10       11.46        7.81      0.77 o 
  -1  -7  10      224.89      217.09      4.36 o 
   0  -7  10      115.87      121.14      3.50 o 
   1  -7  10       35.55       38.16      1.51 o 
   2  -7  10       11.07        8.87      0.78 o 
   3  -7  10        3.79        3.85      0.65 o 
   4  -7  10       33.88       31.91      1.57 o 
  -4  -6  10       15.62       15.61      0.90 o 
  -3  -6  10       77.38       71.09      1.86 o 
  -2  -6  10      112.49      103.89      3.23 o 
  -1  -6  10        2.04        2.16      0.47 o 
   0  -6  10       41.62       38.56      1.93 o 
   1  -6  10       53.55       53.45      1.67 o 
   2  -6  10        3.53        3.68      0.56 o 
   3  -6  10       26.11       27.78      1.08 o 
   4  -6  10      191.46      199.38      5.14 o 
  -5  -5  10        0.60        0.26      0.36 o 
  -4  -5  10      137.95      141.09      3.04 o 
  -3  -5  10        3.07        5.19      0.84 o 
  -2  -5  10       12.01       11.14      0.67 o 
  -1  -5  10      297.38      287.56      4.55 o 
   0  -5  10      191.52      174.29      3.46 o 
   1  -5  10       68.63       65.86      1.78 o 
   2  -5  10       87.98       92.45      1.91 o 
   3  -5  10       22.30       23.10      1.15 o 
   4  -5  10       22.24       22.41      1.15 o 
  -5  -4  10       10.83       10.78      0.94 o 
  -4  -4  10       61.89       67.80      1.79 o 
  -3  -4  10      213.66      211.88      3.69 o 
  -2  -4  10       15.48       12.51      0.70 o 
  -1  -4  10      146.41      136.60      2.54 o 
   0  -4  10      355.23      350.58      5.22 o 
   1  -4  10        1.38        1.57      0.25 o 
   2  -4  10      237.46      243.85      3.13 o 
   3  -4  10        2.79        2.36      0.56 o 
   4  -4  10       53.74       52.18      1.69 o 
  -6  -3  10      112.21      117.41      3.07 o 
  -5  -3  10       47.43       45.51      1.46 o 
  -4  -3  10       97.20      101.68      2.24 o 
  -3  -3  10       44.24       51.84      1.43 o 
  -2  -3  10      508.49      490.51      7.11 o 
  -1  -3  10       71.18       75.69      1.66 o 
   0  -3  10      940.29      936.59      8.74 o 
   1  -3  10      588.99      583.11      6.53 o 
   2  -3  10       89.41       92.92      1.26 o 
   3  -3  10      299.77      294.63      4.56 o 
   4  -3  10      117.27      125.52      2.49 o 
  -6  -2  10       16.14       17.92      1.90 o 
  -5  -2  10        3.23        3.01      0.56 o 
  -4  -2  10       34.11       31.34      1.13 o 
  -3  -2  10      152.88      146.79      2.74 o 
  -2  -2  10      157.08      141.58      2.77 o 
  -1  -2  10      280.40      270.81      3.73 o 
   0  -2  10       17.61       19.55      0.64 o 
   1  -2  10        0.71        1.93      0.44 o 
   2  -2  10      152.31      158.17      2.41 o 
   3  -2  10       74.94       79.51      2.31 o 
   4  -2  10        5.11        5.70      0.59 o 
  -6  -1  10      198.00      195.13      4.44 o 
  -5  -1  10       57.82       52.40      1.74 o 
  -4  -1  10        7.38        8.18      0.70 o 
  -3  -1  10       23.59       23.28      1.03 o 
  -2  -1  10       46.77       51.70      1.36 o 
  -1  -1  10      517.46      526.25      6.61 o 
   0  -1  10       68.46       62.84      1.37 o 
   1  -1  10      176.59      172.71      2.39 o 
   2  -1  10      105.40      104.82      1.82 o 
   3  -1  10        4.48        4.92      0.48 o 
   4  -1  10        2.25        2.65      0.61 o 
  -6   0  10       68.49       77.70      2.33 o 
  -5   0  10       41.36       46.75      1.65 o 
  -4   0  10        8.23        6.22      0.62 o 
  -3   0  10       96.02      100.24      2.05 o 
  -2   0  10       10.67       12.70      0.65 o 
  -1   0  10        4.20        3.18      0.39 o 
   0   0  10       68.31       69.37      1.80 o 
   1   0  10      154.09      158.59      2.76 o 
   2   0  10      217.12      227.08      4.30 o 
   3   0  10        5.69        4.81      0.51 o 
  -6   1  10       62.58       55.35      1.92 o 
  -5   1  10        8.07        9.21      1.12 o 
  -4   1  10        0.72        1.84      0.37 o 
  -3   1  10       39.91       34.27      1.15 o 
  -2   1  10       43.43       52.97      1.40 o 
  -1   1  10      360.08      366.70      5.49 o 
   0   1  10      360.91      332.35      5.03 o 
   1   1  10       42.02       37.16      1.35 o 
   2   1  10       96.17       77.54      2.04 o 
   3   1  10       27.53       31.46      2.29 o 
  -6   2  10       24.96       24.11      1.30 o 
  -5   2  10      347.90      356.21      5.60 o 
  -4   2  10       79.04      100.14      2.21 o 
  -3   2  10      104.60       93.80      2.06 o 
  -2   2  10       77.02       88.98      1.96 o 
  -1   2  10       85.84       79.20      1.81 o 
   0   2  10       20.35       25.04      1.58 o 
   1   2  10       73.32       66.53      1.94 o 
   2   2  10       96.86      105.48      3.31 o 
  -6   3  10        0.30        0.38      0.42 o 
  -5   3  10       18.17       13.36      0.82 o 
  -4   3  10        3.41        3.04      0.50 o 
  -3   3  10        1.28        2.68      0.47 o 
  -2   3  10      105.38      115.08      2.76 o 
  -1   3  10      217.75      221.56      3.22 o 
   0   3  10      117.60      117.21      2.87 o 
   1   3  10        4.34        2.26      0.50 o 
   2   3  10        0.36        2.27      0.73 o 
  -5   4  10      175.15      181.11      3.49 o 
  -4   4  10      199.51      214.19      3.88 o 
  -3   4  10        2.78        4.82      0.61 o 
  -2   4  10      110.76       95.93      2.22 o 
  -1   4  10       12.44       18.29      1.62 o 
   0   4  10      271.28      270.20      6.41 o 
   1   4  10        5.82        8.35      0.79 o 
  -5   5  10       17.00       13.05      0.86 o 
  -4   5  10       27.47       29.72      1.27 o 
  -3   5  10       84.05       92.75      2.22 o 
  -2   5  10       14.45       13.13      0.91 o 
  -1   5  10      129.75      135.77      3.42 o 
  -1  -8  11       12.75       12.05      1.18 o 
   0  -8  11       19.79       20.69      1.46 o 
   1  -8  11      143.37      140.77      3.46 o 
  -2  -7  11      282.98      295.53      4.99 o 
  -1  -7  11       42.97       45.06      3.07 o 
   0  -7  11       16.56       15.39      1.18 o 
   1  -7  11       45.93       43.83      1.60 o 
   2  -7  11       13.54       15.62      1.04 o 
  -3  -6  11       30.53       28.31      1.15 o 
  -2  -6  11       13.38       12.79      0.79 o 
  -1  -6  11       16.16       14.72      0.78 o 
   0  -6  11        9.58        9.59      0.88 o 
   1  -6  11      158.09      157.28      3.48 o 
   2  -6  11       13.90       12.99      1.18 o 
   3  -6  11        7.73        6.03      0.77 o 
  -4  -5  11       24.52       22.02      1.04 o 
  -3  -5  11        3.98        4.66      0.57 o 
  -2  -5  11      163.40      159.71      3.04 o 
  -1  -5  11      250.15      253.34      4.18 o 
   0  -5  11       12.35       14.29      0.70 o 
   1  -5  11       25.58       26.18      0.92 o 
   2  -5  11      362.63      365.46      6.10 o 
   3  -5  11       25.45       31.24      1.73 o 
  -5  -4  11       41.48       43.69      1.51 o 
  -4  -4  11        0.02       -0.08      0.32 o 
  -3  -4  11        4.46        6.34      0.59 o 
  -2  -4  11       38.53       40.37      1.25 o 
  -1  -4  11       92.18       91.08      2.11 o 
   0  -4  11       10.63       11.03      0.56 o 
   1  -4  11        2.62        2.22      0.29 o 
   2  -4  11      110.05      108.88      2.00 o 
   3  -4  11       63.62       63.86      1.78 o 
  -5  -3  11       15.05       14.82      1.20 o 
  -4  -3  11       27.17       23.46      1.03 o 
  -3  -3  11       25.71       28.04      1.18 o 
  -2  -3  11      224.16      211.05      3.62 o 
  -1  -3  11      184.19      181.44      3.12 o 
   0  -3  11        0.14        0.07      0.20 o 
   1  -3  11        0.52        0.74      0.28 o 
   2  -3  11       88.89       94.31      2.36 o 
   3  -3  11      104.26      117.70      2.34 o 
  -5  -2  11      135.27      134.04      4.35 o 
  -4  -2  11        7.52        4.33      0.51 o 
  -3  -2  11        0.95        1.15      0.33 o 
  -2  -2  11       38.80       35.99      1.11 o 
  -1  -2  11      168.69      179.20      3.06 o 
   0  -2  11       36.73       40.96      0.98 o 
   1  -2  11       32.22       33.22      0.88 o 
   2  -2  11        9.00       12.66      0.74 o 
   3  -2  11        8.03        5.99      0.59 o 
  -6  -1  11        7.22        9.76      0.94 o 
  -5  -1  11       47.80       50.08      1.76 o 
  -4  -1  11      154.86      155.18      3.45 o 
  -3  -1  11        5.91        4.50      0.66 o 
  -2  -1  11      124.52      115.81      2.60 o 
  -1  -1  11        1.70        3.68      0.49 o 
   0  -1  11        3.32        3.65      0.51 o 
   1  -1  11        0.35        1.08      0.41 o 
   2  -1  11       22.86       27.24      1.32 o 
   3  -1  11      116.83      126.16      2.87 o 
  -6   0  11        0.62        2.07      0.59 o 
  -5   0  11      142.73      136.05      7.07 o 
  -4   0  11       15.44       13.79      0.94 o 
  -3   0  11       65.32       62.20      1.85 o 
  -2   0  11        2.00        0.52      0.31 o 
  -1   0  11      512.98      511.03      7.34 o 
   0   0  11      231.19      261.56      4.15 o 
   1   0  11        2.81        1.29      0.34 o 
   2   0  11        6.39        7.68      0.65 o 
  -6   1  11        1.53        0.89      0.56 o 
  -5   1  11        8.51        8.62      0.83 o 
  -4   1  11      139.59      127.59      3.04 o 
  -3   1  11      132.49      139.53      2.74 o 
  -2   1  11        5.35        2.18      0.40 o 
  -1   1  11        4.37        2.57      0.47 o 
   0   1  11       21.88       23.41      1.74 o 
   1   1  11       48.64       47.60      1.60 o 
   2   1  11        0.10       -0.29      0.51 o 
  -5   2  11        4.21        1.45      0.67 o 
  -4   2  11        0.49        0.09      0.34 o 
  -3   2  11       37.59       43.03      1.42 o 
  -2   2  11        4.67        5.48      0.57 o 
  -1   2  11      127.70      140.41      2.75 o 
   0   2  11      317.13      339.27      7.60 o 
   1   2  11        8.60       10.21      0.99 o 
  -5   3  11        6.49        7.43      0.71 o 
  -4   3  11      236.50      238.21      4.81 o 
  -3   3  11      159.82      165.68      3.22 o 
  -2   3  11        6.18        3.33      0.53 o 
  -1   3  11        8.19        5.84      0.60 o 
   0   3  11       72.15       84.33      2.46 o 
  -4   4  11       60.78       61.34      1.80 o 
  -3   4  11       27.03       34.12      1.32 o 
  -2   4  11       80.94       89.90      2.23 o 
  -1   4  11        3.46        5.12      0.77 o 
   0  -7  12        0.16        0.11      0.45 o 
  -2  -6  12       95.86      102.66      2.35 o 
  -1  -6  12      124.13      133.19      3.28 o 
   0  -6  12       10.00       11.10      0.71 o 
   1  -6  12        1.85        1.54      0.40 o 
  -3  -5  12        2.00        2.93      0.55 o 
  -2  -5  12        1.30        1.84      0.43 o 
  -1  -5  12       55.88       54.04      1.48 o 
   0  -5  12       96.63       96.03      2.09 o 
   1  -5  12       34.62       40.55      1.60 o 
   2  -5  12       24.29       20.48      0.96 o 
  -4  -4  12      191.10      213.31      3.95 o 
  -3  -4  12       11.81       11.64      0.80 o 
  -2  -4  12       56.68       66.58      2.00 o 
  -1  -4  12      114.83      121.48      3.22 o 
   0  -4  12       19.66       16.61      0.83 o 
   1  -4  12        0.61        1.50      0.50 o 
   2  -4  12        6.21        9.26      1.15 o 
  -4  -3  12      211.90      219.20      4.03 o 
  -3  -3  12       20.63       20.60      0.96 o 
  -2  -3  12       32.12       37.75      1.23 o 
  -1  -3  12      103.56      108.68      2.20 o 
   0  -3  12      301.00      311.69      4.99 o 
   1  -3  12       17.61       23.41      0.81 o 
   2  -3  12       10.70        9.78      1.53 o 
  -4  -2  12      102.64      110.80      2.83 o 
  -3  -2  12      122.52      134.10      2.75 o 
  -2  -2  12        4.75        5.45      0.51 o 
  -1  -2  12       61.20       56.78      1.30 o 
   0  -2  12       18.92       19.62      0.94 o 
   1  -2  12      108.83      116.99      3.01 o 
   2  -2  12       13.90       17.63      1.29 o 
  -5  -1  12        0.01        0.26      0.47 o 
  -4  -1  12       65.53       67.78      2.12 o 
  -3  -1  12       19.58       16.06      0.99 o 
  -2  -1  12       32.60       35.05      1.49 o 
  -1  -1  12        0.02        0.36      0.31 o 
   0  -1  12      216.65      223.62      4.84 o 
   1  -1  12      154.16      165.15      3.79 o 
  -5   0  12        4.28        2.90      0.61 o 
  -4   0  12       24.25       21.63      1.33 o 
  -3   0  12      130.37      120.55      3.47 o 
  -2   0  12       21.48       21.16      0.91 o 
  -1   0  12        1.66        5.53      0.50 o 
   0   0  12       10.04       17.53      0.93 o 
   1   0  12       66.85       80.12      2.60 o 
  -4   1  12       43.64       42.79      1.93 o 
  -3   1  12       11.65       19.88      1.04 o 
  -2   1  12      137.34      150.13      3.99 o 
  -1   1  12       20.55       23.56      1.00 o 
   0   1  12      168.04      164.25      3.55 o 
  -4   2  12       26.27       29.85      1.38 o 
  -3   2  12      184.10      187.72      4.02 o 
  -2   2  12      215.45      230.07      4.04 o 
  -1   2  12        0.38        0.52      0.40 o 
  -2  -4  13        0.37        0.65      0.49 o 
  -1  -4  13       26.32       24.00      0.87 o 
   0  -4  13       53.89       58.95      2.11 o 
  -2  -3  13      275.24      287.65      4.77 o 
  -1  -3  13       24.02       29.88      0.96 o 
   0  -3  13       63.51       66.73      2.39 o 
  -3  -2  13       48.80       53.56      1.81 o 
  -2  -2  13        4.19        4.75      0.58 o 
  -1  -2  13       18.11       20.90      1.88 o 
   0  -2  13       28.26       31.38      4.69 o 
  -3  -1  13       38.27       40.19      1.51 o 
  -2  -1  13      147.55      160.68      3.48 o 
  -1  -1  13       23.18       20.68      0.94 o 
  -2   0  13        0.41        0.25      0.36 o 
                                                 
